# Supplementary material for: Halo: a pretrained model for whole-cell segmentation from nuclei images in spatial transcriptomics
Source: bioRxiv. 2026 Apr 6:2026.04.02.716237. Preprint. [Version 1] doi: 10.64898/2026.04.02.716237 (PMC13082046; doi:10.64898/2026.04.02.716237)
Supplement: Supplement 2 [file media-2.xlsx]

## Sheet: Sheet1
tissueType	cellName	geneSymbolmore1	geneSymbolmore2
human_5k	Adipocytes	ABCA1,ACACA,ACACB,ACLY,ADAM12,ADAMTS12,ADAMTS2,ADIPOQ,ADIPOR2,ADM,ADRA1A,ANGPTL4,ANGPTL8,APMAP,AQP7,ATL2,BCL2,BCL6,BMPER,BNC2,CAV2,CCDC80,CD36,CD96,CIDEC,COL4A1,COL4A2,EBF1,EHBP1,FADS1,FADS2,FASN,FDPS,FHL1,FLT3,FNDC3B,FOXO1,FZD4,GAB2,GBE1,GHR,GPATCH11,GREB1L,GSE1,GSK3B,GTF2I,GYG2,HK2,HSPG2,IGF1,IGF2BP2,ITIH5,LEP,LIPE,LPIN1,LPL,LRP1,MAN1A1,MDFIC,ME1,MEST,MLXIPL,MME,NRIP1,OLFM2,PALMD,PBX1,PDXDC1,PF…
human_5k	Astrocytes	ADCY2,ANGPTL4,APC,AQP4,BCOR,BMPR1B,CAMK2G,CTNND2,DCLK1,DTNA,EDNRB,ESRRG,FAT3,FGFR2,FGFR3,FMN2,GABRA2,GABRG3,GPR37L1,GRIA1,GRM3,GRM5,HEPACAM,HPSE2,INO80D,KCNN3,LGR6,LIFR,MAPK10,NCAM1,NDRG2,NTRK2,P2RY14,PDE4B,PHLPP1,PRKCA,PTPRZ1,RFX4,SLC1A2,SLC1A3,SLC26A3,SOX2-OT,SOX5,STK32A,TNC,TRPM3,TRPS1,ZHX3
human_5k	B cells	ACP5,ADA,ADAM28,ADAR,AICDA,AIM2,AIP,ALOX5,ANKRD13A,ANP32E,AP1B1,APOBEC3G,ASF1B,ASPM,AURKB,BACH2,BANK1,BIRC5,BLK,BLNK,BTK,BTLA,CALM3,CANX,CBX5,CCDC50,CCNA2,CCND2,CCND3,CCR2,CCR7,CD19,CD1C,CD22,CD27,CD320,CD38,CD40,CD44,CD72,CD79A,CD79B,CD83,CD99,CDCA3,CDK1,CENPF,CKS2,CLPTM1L,CMTM8,CNR2,CR1,CR2,CSK,CXCR4,CXCR5,CYBA,CYBC1,CYTOR,DDIT3,DEK,DERL3,DNTT,DTX1,DUSP5,EEF1G,EIF4A3,ERG,ERN1,EVI2B,EWSR1,EZH2,F…
human_5k	Cardiac muscle cells	ACTN2,ATP2A2,CACNA1C,CAMK2D,CCDC141,CD36,CDH13,CDH2,CHRM2,CMYA5,CORIN,DMD,DPF3,DPY19L2,EDA,FHL2,GATA4,LDB3,MITF,MYLK3,MYO18B,NEBL,NEXN,NIBAN1,NPPA,NPPB,NTN1,PALLD,PAM,PDE3A,PDE4DIP,PKP2,PLN,PRKAG2,PRKN,RBM20,RCAN2,SAMD4A,SLC25A4,SLMAP,SVIL,SYNPO2,TACC2,TBX5,TNNI3,TNNT2
human_5k	Chondrocytes	ART3,ASPN,BMP5,BMPER,CFH,CHAD,CILP2,CNMD,COL11A1,COL2A1,COMP,CSPG4,CTHRC1,DDIT4L,DLK1,ECRG4,ELN,FMOD,FRZB,FSTL1,GLT8D2,IL11RA,LOXL1,MEST,MFGE8,NREP,OLFML3,PDGFRL,PENK,PLAGL1,PMP22,RCN2,S100A1,SERPINH1,SNAI2,SOD3,SOX9,THBS2,TMEM100,WWP2
human_5k	Endothelial cells	ABCB1,ABCC9,ABCG2,ACE,ACKR3,ACTN1,ACVRL1,ADAMTS1,ADAMTS4,ADAR,ADGRL4,ADM,AGXT,AIF1L,ALCAM,ANGPT2,ANGPTL4,ANKS1A,APCDD1,APLN,APLNR,APOB,APOL3,APP,ARC,ASPN,BAG3,BCAM,BCL6B,BMP2,BMP6,BMPER,BMPR2,C9,CA12,CA4,CALCRL,CAV2,CAVIN2,CAVIN3,CCL14,CCL23,CCL8,CCN2,CD200,CD209,CD320,CD34,CD36,CD59,CD93,CDC37,CDH11,CDH5,CDK17,CDKN1A,CEACAM1,CEMIP2,CFAP20,CGNL1,CHRM3,CLDN5,CLEC14A,CLEC4M,CMTM8,CNKSR3,COL23A1,COL…
human_5k	Ependymal cells	ADGRD2,ATXN1,CFAP43,CFAP47,CLIC6,CSPP1,DCDC1,DNAH11,DNAH12,DNAH7,DNAH9,EFHC1,EVI5,EYA1,FGFR3,HTR2C,LDLRAD4,MAPK10,MED12L,MSI2,NEK11,NTRK2,NTS,PCAT1,PROS1,PTPRG,RFX2,ROR2,SOX6,SPAG17,STK33,TNC,TRPM3,TRPS1,WWOX
human_5k	Epithelial cells	A2ML1,AAMP,ABCA1,ABCA3,ABCA4,ABCB1,ABCB4,ABCC2,ABCC3,ABCC4,ABCC8,ABCC9,ABCD3,ABHD11,ABI3BP,ABTB2,ACAA2,ACACA,ACAT1,ACE,ACE2,ACHE,ACKR3,ACLY,ACSL4,ACTN1,ACTN4,ACVRL1,ACYP2,ADAM10,ADAM12,ADAM28,ADAM9,ADAMTS19,ADAMTS4,ADAMTSL3,ADAR,ADCYAP1,ADGRA3,ADGRG6,ADGRL4,ADIPOR2,ADM,ADRA1A,ADRB2,AFAP1L2,AFF1,AGER,AGR3,AGXT,AHR,AHRR,AIF1L,AIRE,AKR1B1,AKR1C3,ALCAM,ALDH2,ALDH3A2,ALDH7A1,ALK,ALOX15,ALOX5,ALPL,AMAC…
human_5k	Erythrocytes	ABCC4,ADIPOR1,ALAD,ALOX15,ANK1,AP2A1,ASPM,BCL2L1,BMP2K,CAT,CCNB1,CCNDBP1,CD36,CDC27,CDK1,CDKN3,CENPF,CISD2,CKAP2,CNRIP1,DNAJC9,EIF1AY,EIF1B,EP300,EPCAM,EPOR,ERMAP,FECH,FOXO3,GATA1,GCLM,GYPA,GYPB,HBG1,HBZ,HECTD4,HK1,HMGB2,HTRA2,ICAM4,KCNH2,KDM6A,KEL,LMO2,MAN1A1,MAP4K5,MINPP1,MKI67,MYC,NCOA4,OPTN,PIM1,PIP4K2A,PNP,PRXL2A,PTTG1,RBM38,RBX1,RHAG,RHCE,RHD,RMND5A,SELENBP1,SLC16A1,SLC1A5,SLC25A39,SLC2A1,S…
human_5k	Fibroblasts	ABCA1,ABCB4,ABI3BP,ACKR3,ACVRL1,ADAM33,ADAMDEC1,ADAMTS1,ADAMTS12,ADAMTS2,ADAMTS4,ADAMTSL3,ADGRA3,ADGRD1,ADM,ADRA1A,ADRA2C,AEBP1,AGXT,AHSG,ANGPT1,ANGPTL2,ANGPTL7,ANKS1A,ANO3,ANXA5,AOC3,AOX1,APCDD1,APOB,ARRDC3,ASPN,ATP10D,AXL,BAG3,BDKRB1,BMP4,BMP5,BMPER,BMPR1B,BNC2,C5,C6,C9,CA12,CACNA1C,CACNA1D,CAVIN3,CBLB,CCBE1,CCDC102B,CCDC80,CCK,CCL19,CCN1,CCN2,CCN4,CCN5,CD248,CD276,CD302,CD34,CD44,CD59,CDH11,CD…
human_5k	Germ cells	AKR1B1,ECHS1,EMX2,FDX1,GSTM3,SKP1,TBX3
human_5k	Megakaryocytes	ACRBP,ALOX12,AMFR,CALM3,CAVIN2,CCND3,CD226,CMTM5,CNST,CTSA,F13A1,FAM110A,FCER1A,FERMT3,GAS2L1,GATA1,GATA2,GP1BA,ICAM2,ILK,ITGA2B,ITGB3,KIF2A,LAT,MAP3K7CL,MAX,MED12L,NCOA4,PLEKHO1,PSTPIP2,PTGS1,SELP,SEPTIN5,SMOX,SNAP23,SNCA,TGFB1,TNFSF13B,TUBA4A,VCL,ZYX
human_5k	Microglia	ADAM28,ADORA3,ANKRD44,AOAH,BCOR,C3AR1,CD14,CH25H,CSF1R,CSF2RA,CX3CR1,DISC1,ENTPD1,F13A1,FABP7,FCGR1A,FCGR2A,FCGR3A,FOLR2,FPR1,GLDN,GPR34,HAMP,HAVCR2,IFNGR1,INO80D,INPP5D,ITGAX,KCNMB1,LPAR5,LPAR6,MEF2A,MEF2C,MRC1,MSR1,NAIP,OLR1,P2RY12,P2RY13,PADI2,RASGEF1C,RUNX1,RYR1,SCIN,SLC11A1,SLC1A3,SLC26A3,SLCO2B1,SORL1,SOX11,ST6GAL1,TBXAS1,TGFBR1,TREM2,TRPM2,VSIG4,WDFY4
human_5k	Myeloid cells	ABCA1,ABCC4,ABCG1,ABI3,ABTB1,ACP5,ACSL4,ADAM17,ADAM28,ADAM8,ADAMDEC1,ADCYAP1,ADGRE2,ADGRE5,ADM,ADRB2,AHR,AHSG,AKR1B1,ALDH2,ALDOA,ALOX5,ALPL,AMFR,ANKRD44,ANXA3,ANXA5,AOAH,AP2A2,AP2M1,APEX1,APOB,AQP9,ARF6,ARG1,ARRB2,ATG7,ATM,ATP5F1C,ATP6V1H,AXL,BATF,BATF3,BCL11A,BCL2A1,BID,BLNK,BLVRA,BMP2K,BST1,BTK,C1QBP,C3AR1,C5AR1,CACYBP,CALB2,CALM3,CAMP,CASP1,CCDC50,CCL17,CCL18,CCL20,CCL22,CCR1,CCR2,CCR6,CCR7,CC…
human_5k	NK cells	ACAP1,ADGRE5,AFAP1L2,AOAH,APMAP,APOBEC3C,APOBEC3G,ARF6,CCND3,CD160,CD244,CD247,CD300A,CD7,CD96,CLIC3,CRTAM,CST7,CX3CR1,CXCR4,DDX3X,EOMES,ETS1,FASLG,FCGR3A,FGF23,FGFBP2,FGR,FUT7,FYN,GLIPR2,GZMA,GZMB,GZMH,GZMK,HAVCR2,HNRNPH1,HOPX,IFI44L,IFITM1,IFNG,IKZF1,IL18RAP,IL2RB,IL2RG,IRF1,ITGA4,ITGAD,ITGAL,ITGAX,ITGB2,ITGB7,JAK1,KIR2DL1,KIR2DL4,KIR3DL1,KLRB1,KLRC1,KLRC2,KLRD1,KLRF1,KLRK1,LAIR2,NCR1,NCR3,PRF1…
human_5k	Neurons	ABCA1,ABCA4,ADAMTS19,ADAMTSL3,ADCY2,ADD1,ADGRA2,AGAP1,ALCAM,ALDOA,ALK,ANO1,AR,ARC,ARR3,ARX,ASCL1,ASPN,ASTN2,ATP13A2,BAALC,BCHE,BCL11A,BEX2,BMPR1B,BNC2,BNIP3,BRINP1,CA10,CACNA1B,CACNA1C,CACNA1D,CACNA2D1,CACNG3,CACNG5,CADM3,CALB1,CALB2,CALCB,CALCRL,CAMK2B,CAMKV,CARTPT,CASZ1,CBLN1,CBLN4,CBX1,CBX5,CCDC136,CCK,CCN2,CD34,CDH23,CDH7,CDHR1,CDK14,CENPV,CEP112,CFAP20,CHRM2,CHRM3,CHRM5,CHRNA3,CLSTN1,CMTM8,C…
human_5k	OPCs	AGAP1,ASTN2,CA10,CTNND2,GRIA2,GRM5,GRM7,KAT2B,MAP2,NCAM1,OLIG1,PDE4B,PTPRZ1,SEZ6L,SOX2-OT,SOX5,SOX6,TNR
human_5k	Oligodendrocytes	CNDP1,CNP,DLG1,DPYD,EDIL3,ENPP2,FUT8,GAB1,GRM3,LANCL1,LPAR1,MAP4K4,MAP7,MOG,NCAM1,OPALIN,PDE4B,PHLPP1,PIP4K2A,RAPGEF5,SIK3,SOX2-OT,TMEFF2,ZEB2
human_5k	Osteoblasts	ALPL,C1QTNF1,CHAD,CKAP4,COL11A1,COL5A1,COL5A2,CTHRC1,DPT,FKBP11,GJA1,GPRC5C,INSC,LOX,LRRC59,MEF2C,MRC2,P4HA1,PPIC,PTH1R,RUNX2,SATB2,SDC2,SEC13,SERPINH1,SMPD3,TGFB1,TMEM119
human_5k	Pericytes	ABCC9,ADAMTS1,ADAMTS12,ADAMTS4,ADRA2C,ANO3,AOC3,ARHGEF7,AVPR1A,BMP5,CACNA1C,CCDC102B,CCL19,CCL8,CCN4,CH25H,COL25A1,CSPG4,CYSLTR2,DACH1,EBF1,EBF2,EDNRA,EDNRB,EGFL6,ERG,GJC1,GLI2,GRK5,GUCY1A2,HPSE2,INPP4B,ITGA1,KCNJ8,LDB3,LGR6,LZTS1,MCAM,MT1A,NGF,NOTCH3,PARM1,PDE3A,PDGFRB,PLA2G5,PLN,RAPGEF5,RARB,RCAN2,RERG,RGS5,RXFP1,SCN7A,SLIT3,STEAP4,TBX2,TRPC3,TRPC4,UMOD,UTRN,ZFHX3
human_5k	Radial glial cells	AQP4,ARC,ARX,BCAN,CA14,CENPV,CLGN,DDIT3,DKK3,DOK5,EFNB2,EGR2,FABP7,FAM107A,FEZ1,FGF9,FOXG1,FRZB,GABRG3,GLI3,GPR37,HES1,HES6,HMGN3,HOPX,ID4,KLHL8,LRRC3B,MAB21L1,MAP1B,NEFL,NGFR,NNAT,PAX6,PEA15,PHGDH,PON2,POU3F3,PSRC1,PTPRZ1,PYGL,RCN2,RORB,RTN1,RTN4,SFRP1,SLC16A1,SLC1A3,SLC2A1,SLCO1C1,SLITRK2,SNX10,SOX11,SOX2,SOX9,SQLE,TKTL1,TRH,TUBB2A,TUBB2B
human_5k	SCPs	APEX1,ASCL1,BCHE,CBX1,CBX5,CCN1,CCND1,CDH6,CDK4,CENPV,CNP,CUEDC2,DLL3,EDNRB,EWSR1,FSCN1,FUS,HDAC2,HMGA2,ID4,IGFBP2,KCNQ2,KHDRBS1,MPZ,NES,NNAT,NONO,NREP,PHB2,PHOX2B,PLS3,POSTN,PPP2R1A,PRMT1,PSIP1,PTOV1,PTPRZ1,RAN,RCN2,SFPQ,SMARCA4,SMARCB1,SOX2,STMN1,THY1,TUBB,TUBB2B
human_5k	Schwann cells	ALK,BCL2,CLIC4,EHBP1,FSCN1,GAB1,GRIK3,HMCN1,IGFBP2,INSC,KAT2B,LPAR1,NCAM1,PIP4K2A,PLCB1,PLCE1,PRKCA,PTPRJ,PTPRZ1,SAMHD1,SCN7A,SCN9A,SEMA3C,SHC4,SORCS1,SOX10,STK32A,STMN1,TUBB
human_5k	Skeletal muscle cells	ACACB,ACTN2,ALK,ART3,ATP2A2,BCL6,CEP128,CFL2,CMYA5,COQ8A,CSRP3,DEPTOR,DMD,EEF1A2,ERAP1,EYA4,FABP3,FHL1,FHL3,FILIP1L,FLNC,FOXO1,FOXO3,GBE1,GREM1,H19,HADHB,HDAC4,HSPB8,IL12RB2,LDB3,LPIN1,MYC,MYH2,MYO18B,MYOT,NDRG2,NEDD4,NEXN,NPTX2,OPTN,PDE4DIP,PDXDC1,PGM1,PLN,PYGM,RASD1,RETREG1,RYR1,S100A1,SGCA,SLC25A4,SNX1,SOCS3,STAC3,SVIL,SYNPO2,TP63,WEE1,ZBTB16,ZFAND5
human_5k	Skin cancer cells	ATF3,CCND1,EDNRB,MITF,MYC,PLP1,TYR
human_5k	Smooth muscle cells	ABCC9,ABI3BP,ACTN1,ADAM33,ADAMDEC1,ADAMTS1,ADAMTS4,ADCY2,ADGRG6,ADRA2A,ADRA2C,AEBP1,ANGPT2,AOC3,ASPN,ATF3,ATP2A2,AVPR1A,BAG2,BCHE,BMPR1A,C1QTNF1,C4A,C4B,CACNA1C,CASQ2,CAV2,CAVIN3,CCDC80,CCL19,CCL8,CCN1,CCN2,CCN3,CCN5,CD151,CD248,CDH6,CDKN1A,CFL2,CH25H,CHRDL2,CHRM3,CLIC4,COL25A1,COL4A5,COL5A2,CPXM2,CSF3,CSRP1,CXCL13,DCDC1,DKK3,DMD,DTNA,ECRG4,EDNRA,EDNRB,EGFL6,ELN,EMX2,FAT1,FAT3,FENDRR,FGF13,FGF7,F…
human_5k	Stem and progenitor cells	A2ML1,ABCC6,ABI3BP,ABL1,ACAA2,ACACA,ACACB,ACAP1,ACKR3,ACRBP,ACSL4,ACTN2,ACVRL1,ADA,ADAM12,ADAMTS2,ADAMTS5,ADAMTSL3,ADRB2,AEBP1,AGXT,AHCY,AHSG,AKR1C3,ALAD,ALDH1B1,ALOX15,ALPL,ALYREF,ANGPT1,ANGPTL3,ANK1,ANP32E,ANPEP,ANXA5,AOAH,AOX1,APEX1,APOB,AQP4,ARG1,ARHGEF7,ASCL1,ASCL2,ASPM,ASPN,ATIC,ATP1A1,ATP2A2,AURKB,BAALC,BAG3,BATF3,BCAN,BCHE,BCL11A,BCL11B,BCL2A1,BCOR,BLNK,BMP4,BMPER,BNC1,BNC2,BRCA2,BRI3BP,B…
human_5k	Stromal cells	ABCA7,ABI3BP,ACHE,ACKR3,ADAM12,ADAMDEC1,ADGRA2,ADM,ADRA2C,AEBP1,AIF1L,AKR1B1,ALX1,AMH,ANGPT1,ANGPTL2,AOX1,APCDD1,ARL4D,ARRDC3,ASCL2,ASPN,AXL,BCAR4,BCL2A1,BMP4,BMPR1B,C1QTNF6,C4A,C4B,CAVIN3,CCBE1,CCDC80,CCL19,CCN1,CCN3,CCN5,CCNE1,CD248,CD276,CD34,CD82,CD99,CDH11,CDH5,CDK7,CDKN1C,CLIC3,COL25A1,COL4A1,COL5A1,COL5A2,COLEC12,CPA6,CR1,CR2,CREB5,CSF2RB,CTSH,CTSK,CTSL,CUX2,CXCL12,CXCL13,CYP11A1,CYP1B1,DA…
human_5k	T cells	ABI3,ACAP1,ADA,ADGRE5,AEBP1,AIP,ALG13,ALYREF,AMFR,ANP32E,ANXA2,AOAH,AP3M2,APOBEC3G,APOL2,ARF6,ASPM,ATG2A,ATM,BATF,BATF3,BCL11B,BIRC5,CACYBP,CALM3,CASP8,CCDC86,CCL20,CCL22,CCNA2,CCNB2,CCND2,CCND3,CCR3,CCR4,CCR6,CCR7,CCR8,CCR9,CCT6A,CD160,CD19,CD1A,CD1B,CD1C,CD1E,CD2,CD247,CD27,CD28,CD300E,CD38,CD3E,CD3G,CD4,CD40LG,CD47,CD5,CD6,CD7,CD70,CD79A,CD82,CD8A,CD8B,CD96,CD99,CDC14A,CDK1,CDK6,CDKN1B,CDKN3,C…
human_brain	Astrocytes	AQP4,FGFR3,GJA1,MEIS2,NES,PAX6,RYR3,SOX9,SPON1,TGFB2,THBS1
human_brain	Brain cancer cells	BCAN,EGFR,SOX2
human_brain	Endothelial cells	CEMIP2,FLT1,NOTCH1,NRP1,PECAM1,RNF144B,STAT3,THSD4
human_brain	Microglia	APOE,ARHGAP24,CCL4,CD86,CTSH,FASLG,HLA-DQA1,IFITM3,ITGAM,ITGAX,LRRK1,LYVE1,P2RY12,P2RY13,PTPRC,RGS16,SPI1,TGFB1,TREM2
human_brain	Neurons	ADAMTS16,ADAMTS3,ADRA1A,ADRA1B,ALK,ANGPT1,ANK1,ANKRD18A,ATP2C2,BTBD11,C1QL3,CCK,CD36,CDH12,CDH4,CNTNAP3B,COL25A1,CRHBP,CRYM,CUX2,CXCL14,DDR2,DNER,EYA4,FILIP1,FSTL4,GAD1,GAD2,GAS2L3,HS3ST2,HS3ST4,HTR2A,HTR2C,KCNH5,LAMP5,LHX6,LYPD6,LYPD6B,MEPE,MYO16,MYO5B,NDST4,NPFFR2,NPNT,NPY1R,NTNG1,NTNG2,NWD2,NXPH2,OTOGL,PCSK1,PDGFD,PLCH1,PLD5,POSTN,POU6F2,PROX1,PTCHD4,PVALB,RASGRP1,RELN,RIT2,RORB,ROS1,RSPO2,RXF…
human_brain	OPCs	BRINP3,CALCRL,ITGA8,LRRK2,OLIG1,OLIG2,PDGFRA,PTPRZ1,SEMA5A,SOX10,STK32B,VCAN
human_brain	Oligodendrocytes	CAPN3,CDH1,CLDN11,CNDP1,CNTN2,CTNNA3,EFHD1,ERBB3,ERMN,FGFR2,HHATL,KLK6,MAG,MAL,MOBP,MOG,MYRF,NCSTN,OPALIN,PCSK6,PSEN1,ST18,UGT8
human_brain	Stromal cells	ABCC9,ADAMTS12,ANO3,CDH6,CEMIP,COL12A1,CSPG4,DCN,FBLN1,IGFBP4,LAMA2,MCTP2,NR2F2,PHLDB2,PLCE1,RFTN1,SERPINA3,TMEM132C
human_breast	Adipocytes	ADH1B,ADIPOQ,ANKRD29,CAVIN2,CLEC14A,EGFL7,HOXD8,HOXD9,KDR,LPL,MMRN2,NDUFA4L2,NOSTRIN,PDCD1LG2,PDE4A,RAMP2,RAPGEF3,SOX18,TFAP2A,TIMP4,UCP1
human_breast	B cells	ANKRD28,APOBEC3A,BANK1,C2orf42,CCPG1,CD19,CD27,CD79A,CD79B,CLECL1,DNAAF1,DUSP5,ERN1,FAM107B,ITM2C,LGALSL,MS4A1,MZB1,PELI1,RAB30,SEC11C,SLAMF1,SLAMF7,TCL1A,TNFRSF17,TRIB1,VOPP1
human_breast	Breast cancer cells	ABCC11,APOBEC3B,AR,CAV1,CCND1,CDH1,CEACAM6,CENPF,CXCL12,EGFR,ERBB2,ESR1,FOXA1,GATA3,KIT,KRT7,LDHB,LRRC15,MDM2,MKI67,PCLAF,PGR,PTGDS,RUNX1,S100A4,SCD,SFRP1,SNAI1,TACSTD2,TCF4,TOP2A,ZEB1,ZEB2
human_breast	Endothelial cells	AKR1C3,ANGPT2,AQP1,CD93,ESM1,PECAM1,SOX17,STC1,TIFA,VWF,WARS
human_breast	Epithelial cells	ACTG2,ADAM9,AGR3,ALDH1A3,ANKRD30A,AQP3,BACE2,C15orf48,C5orf46,C6orf132,CCDC6,CD9,CDC42EP1,CLIC6,CTTN,DAPK3,DMKN,DNTTIP1,DSC2,DSP,DST,EIF4EBP1,ENAH,EPCAM,FASN,FLNB,GLIPR1,HMGA1,HOOK2,HPX,JUP,KARS,KLF5,KRT14,KRT23,KRT5,KRT6B,KRT8,LYPD3,MLPH,MUC6,MYBPC1,MYLK,MYO5B,NARS,OCIAD2,OPRPN,OXTR,PIGR,PTN,PTRHD1,QARS,S100A14,SCGB2A1,SDC4,SERHL2,SERPINA3,SH3YL1,SLC25A37,SLC5A6,SMS,SQLE,SRPK1,SVIL,TCIM,TMEM147,…
human_breast	Fibroblasts	CCDC80,DPT,FBLN1,IGF1,LUM,MMP1,MMP12,MMP2,PDGFRA,PIM1,POSTN,SFRP4,TAC1,TCEAL7
human_breast	Myeloid cells	ADGRE5,AIF1,APOC1,BASP1,C1QA,C1QC,CD14,CD163,CD68,CD80,CD83,CD86,CEACAM8,CLEC9A,CPA3,CTSG,CX3CR1,CXCL16,CXCL5,FAM49A,FCER1A,FCGR3A,FGL2,GJB2,IGSF6,IL2RG,IL3RA,ITGAM,ITGAX,LILRA4,LPXN,LY86,LYZ,MAP3K8,MNDA,MRC1,PLD4,PPARG,S100A8,SEC24A,SERPINB9,SPIB,TPSAB1
human_breast	NK cells	CD247,FCER1G,GNLY,KLRD1,KLRF1,NCAM1,NKG7,PRF1
human_breast	Smooth muscle cells	ACTA2,AKR1C1,AVPR1A,CCL8,CRISPLD2,CTH,FOXC2,FSTL3,LARS,MYH11,PDGFRB,PDK4,SSTR2,THAP2
human_breast	T cells	CCL5,CCR7,CD274,CD3E,CD3G,CD4,CD69,CD8A,CTLA4,CXCR4,CYTIP,DUSP2,FOXP3,GPR183,GZMA,GZMK,HAVCR2,IL2RA,IL7R,KLRB1,KLRC1,LAG3,LTB,PDCD1,PRDM1,RHOH,RORC,RTKN2,SELL,SMAP2,TCF7,TENT5C,TIGIT,TRAC,TUBA4A
human_colon	B cells	ARHGAP24,BANK1,CD24,CD79A,CD79B,CD83,CHI3L2,COL19A1,DERL3,FCER2,FCRL1,FCRLA,FKBP11,IER5,IRF8,MS4A1,PAX5,PRDX4,SEC11C,SMIM14,TCL1A,TNFRSF17
human_colon	Colon cancer cells	AZGP1,DPYSL3,EGFR,FZD7,IGFBP7,PLXND1,PROX1,ROBO1,ROBO2
human_colon	Epithelial cells	ABCC8,ADH1C,ADRA2A,AFAP1L2,AGTR1,AKR1C3,ANK2,ANO7,ANXA1,ANXA13,AQP8,AREG,ARX,ATOH1,AVIL,B3GNT6,BCAS1,BEST2,BEST4,BMX,C2orf88,CA1,CA2,CA4,CA7,CADPS,CD177,CDHR5,CDKN2B,CEACAM1,CEACAM5,CEACAM6,CEACAM7,CEP126,CES1,CES2,CFTR,CHGA,CHGB,CHP2,CLCA1,CLCA4,CMBL,COL17A1,CPE,CREB3L1,CRYBA2,CTSE,DEPP1,DMBT1,DNAJC12,DUOX2,ETV1,FABP2,FEV,FFAR4,FOXA3,FRZB,FYB1,GALNT5,GALNT8,GCG,GNA11,GPRC5C,GUCA2A,GUCA2B,HEPACAM…
human_colon	Myeloid cells	APOE,C1QA,C1QB,C1QC,CADPS,CALB2,CD14,CD163,CDK15,CLEC9A,CLU,CMA1,CPA3,CTSB,CTSG,CYBB,DNASE1L3,FCN1,GATA2,HDC,HPGDS,IL1B,IL1RAPL1,IL1RL1,KIT,KRT1,LGALS2,LILRA4,LYVE1,MAOB,MCEMP1,MEIS2,MKI67,MLPH,MS4A2,MS4A7,RNASE1,S100A12,SERPINA1,SLC18A2,STMN1,SVOPL,THBS1,TIMP3,TYMS,UBE2C,VCAN
human_colon	NK cells	GNLY,KLRD1,NKG7,XCL2
human_colon	Stem and progenitor cells	ADH1C,AKR1C3,AKR7A3,ALDH1B1,AQP1,ASCL2,BRCA2,C1QBP,CDCA7,CDK6,CES2,CFTR,CKAP4,CMBL,CXCL3,EBPL,EPHB3,FERMT1,HES6,HMGB2,IMPDH2,KRTCAP3,L1TD1,LCN2,LEFTY1,LGALS2,LGR5,MKI67,MT1A,OLFM4,PBK,PCLAF,PDZK1IP1,PLPP2,PPP1R1B,PRDX4,PTTG1,RARRES2,RGMB,RNASE1,RNF43,RPS4Y1,RRM2,SLC12A2,SMOC2,SOX9,STMN1,STXBP6,TK1,TKT,TUBB,TYMS,UBE2C,WFDC2
human_colon	T cells	ANXA1,BATF,CCL20,CCL4,CCL5,CCR7,CD2,CD3D,CD3E,CD3G,CD40LG,CD5,CD6,CD7,CD8A,CD8B,CST7,CTLA4,CXCR4,CXCR5,ETS1,FOXP3,GIMAP7,GPR183,GPRIN3,GZMA,GZMK,ICOS,ID2,IFITM1,IL22,IL32,IL7R,ITK,KLRB1,KLRC2,LEF1,LEPROTL1,LTB,MAF,NOSIP,ODF2L,PTGER4,RORA,SELL,SFXN1,SIT1,SOCS3,SPOCK2,TBC1D4,TIGIT,TNFAIP3,TRAC,TRAT1,TRBC1,TRBC2,TRDV1,TRGV4
human_immune	B cells	ADAM28,BANK1,CD19,CD27,CD37,CD38,CD79A,CD79B,CD83,DERL3,FCMR,FKBP11,IGHG1,IGHG2,IGHG3,IGHG4,IGHGP,IGHM,IGKC,IGLC3,IRF8,JCHAIN,LILRA4,LILRB4,MKI67,MPEG1,MS4A1,MZB1,PRDX4,SDC1,SELL,SPIB,SSR4,STAT3,STMN1,SYK,TCL1A,TNFRSF13C,TNFRSF17,XBP1
human_immune	Cancer cells	ANPEP,ARID1A,BRAF,C1QBP,C1R,C1S,CD274,CD276,CD47,CDK1,CDK12,CDK2,CDK4,CDK6,CDKN1A,CDKN1B,CDKN1C,CDKN2A,CDKN2B,CDKN2C,CDKN2D,CEACAM1,CEACAM8,CFC1,CTNNB1,CTSD,CTSS,CTSW,CX3CR1,CXCL2,CXCL3,DUSP2,EGFR,EPCAM,ERBB2,ERBB3,ERBB4,ESR1,FADD,FGR,FLT1,FOS,GATA2,HIF1A,ICAM1,ICOSLG,ID1,ID2,ID4,IFIT2,IFIT3,IFITM3,IGFBP7,JUN,JUNB,KIT,KRAS,RNF43,SOX9,TP53,VEGFA
human_immune	Endothelial cells	PLVAP
human_immune	Epithelial cells	CCND1,CDX1,CDX2,CEACAM6,CXCL10,CXCL2,EGFR,IL1B,KRAS,MET,MUC5AC,PGA5,REG4,TFF3
human_immune	Fibroblasts	CXCL10,DCN,FN1,LUM
human_immune	Megakaryocytes	NCEH1
human_immune	Myeloid cells	AIF1,AREG,ARG1,C1QB,CCR1,CCR2,CCR3,CCR4,CCR5,CCR6,CCR7,CD14,CD163,CD1A,CD1C,CD40,CD44,CD68,CD74,CD80,CD86,CDKN1A,CDKN1B,CDKN2A,CDKN2B,CDKN2C,CDKN2D,CHIT1,CLEC10A,CLEC12A,CORO1A,CPA3,CSF1,CSF1R,CXCL1,CXCL10,CXCL14,CXCL5,EGF,FABP3,FCER1A,FCGR1A,FCGR3A,FGF2,FGR,FLT1,FLT3LG,GLIPR2,GPR34,HPGDS,ICOSLG,IDO1,IL23A,IL4,IL6,IRF8,ITGAE,ITGAM,LILRA4,LILRA5,LILRB2,LILRB4,MARCO,MCEMP1,MIS18BP1,MMP12,MMP9,MPEG1…
human_immune	NK cells	CD247,CST7,IQGAP2,ITGAM,KLRB1,KLRD1,KLRK1,NKG7,RUNX3,SAMD3,SMAD3,STAT4,UBE2C
human_immune	Pericytes	NOTCH3,RGS5
human_immune	Stromal cells	ACTA2,CXCL10,PDGFRA
human_immune	T cells	AIRE,BATF3,CCL3,CCL4,CCL5,CCR7,CD2,CD28,CD3D,CD3E,CD4,CD8A,CD8B,CORO1A,CST7,CTLA4,CX3CR1,CXCL13,CXCL16,CXCR6,DGKA,ENTPD1,EOMES,FAS,FASLG,FOXP3,GATA3,GNLY,GPR171,GPR183,GZMA,GZMB,GZMH,GZMK,HAVCR2,ICOSLG,IGHM,IL2,IL22RA1,IL22RA2,IL2RA,IL2RB,IL2RG,IL4,IL4R,IL7R,IRF4,ITGA1,ITGAM,JAK1,JAK2,KLRB1,LAG3,NOTCH1,NOTCH2,NOTCH3,NT5E,PDCD1,PRF1,STAT1,STAT3,STAT4,STAT5B,STAT6,TBX21,TCF7,TIGIT,TMPRSS2,TOX,ZNF683
human_lung	B cells	ADAM28,BANK1,CD19,CD27,CD38,CD70,CD79A,DNAJB9,FCMR,FKBP11,MS4A1,MZB1,PIM2,POU2AF1,SELL,TCL1A,TNFRSF13B,TNFRSF13C,TNFRSF17
human_lung	Endothelial cells	ACE,ACKR1,ADGRL4,APOLD1,BMX,CA4,CD34,CLDN5,ECSCR,FCN3,FSCN1,GJA5,GNG11,IGFBP3,IL1RL1,LYVE1,MMRN1,MTUS1,MYO6,NTRK2,PDCD1LG2,PLVAP,PROX1,RAMP2,SELE,SELP,SHANK3,STC1,TM4SF18,TMEM100,VWF
human_lung	Epithelial cells	AGER,AGR3,ARL14,ASCL1,ASCL2,ASCL3,ATP1B1,BAIAP2L1,BCAS1,CCDC78,CD24,CDH1,CFB,CFTR,CP,CTTN,CXCL6,CYP2F1,DAPK2,DCLK1,DIRAS3,DMBT1,EHF,ELF3,ENAH,EPCAM,ETV5,F3,FAM184A,FASN,FOXI1,FOXJ1,GLCCI1,GPI,GPX2,HMGCS1,HP,ICA1,IGF1,ITGB4,KLF5,KLK11,KRT15,KRT7,LTF,MALL,MAP7,MET,MUC1,MUC5B,OTUD7B,PDPN,PEBP4,PI3,PLA2G2A,PLA2G4F,RBP4,RND1,S100A7,SCEL,SEC11C,SEMA3B,SEMA3C,SERPINA3,SFTA2,SFTPD,SLC15A2,SMIM24,SPDEF,ST…
human_lung	Fibroblasts	ADAMTS1,APOD,COL5A2,COL8A1,DPP6,FBN1,FGFR4,LTBP2,MEDAG,MFAP5,PAMR1,PCOLCE2,PDGFRA,PIM1,RARRES1,SFRP2,SVEP1,THBS2,WNT2
human_lung	Lung cancer cells	EGFR,SLC2A1
human_lung	Megakaryocytes	NCEH1
human_lung	Myeloid cells	ADAM17,AIF1,ANPEP,AQP9,AREG,CD14,CD163,CD1A,CD1C,CD300E,CD40,CD68,CD80,CD86,CHIT1,CLEC10A,CLEC12A,CLEC4E,CSTA,CXCL10,CXCL5,FABP3,FCER1A,FCGR1A,FCGR3A,FCN1,GLIPR2,GPR34,HPGDS,IRF8,ITGAM,LILRA4,LILRA5,LILRB2,LILRB4,MARCO,MCEMP1,MIS18BP1,MMP12,MMP9,MPEG1,MS4A2,MS4A4A,P2RX1,PLA2G7,PTGS1,RETN,S100A12,S100B,SLC18A2,SLC1A3,SPIB,SYK,TREM2,VSIG4
human_lung	NK cells	CD247,IQGAP2,KLRB1,KLRD1,NKG7,RUNX3,SAMD3,STAT4,UBE2C
human_lung	Pericytes	CSPG4,DGKG,HIGD1B,KCNK3,LAMC3,LGALS3BP,NID1,PDGFRB,TRPC6
human_lung	Smooth muscle cells	CNN1,DES,LGR6,LMOD1,MYH11,NTN4,PLN,RERGL,RGS5,SLIT3,THY1
human_lung	T cells	CCR7,CD2,CD28,CD3D,CD3E,CD4,CD8A,CD8B,CXCR6,FASLG,FOXP3,GPR171,GPR183,GZMA,GZMB,GZMK,IL7R,KLRB1,LCK,TNFRSF18
human_multi_bone	B cells	ADAM28,AIF1,AQP3,BANK1,BASP1,BCL2L11,BLK,C1orf162,CCR7,CD19,CD247,CD27,CD28,CD69,CD70,CD79A,CD83,CLECL1,CTLA4,CXCR4,CYTIP,DERL3,DUSP2,FCRLA,FKBP11,FOXP1,GLIPR1,GPR183,IL7R,IRF8,LY86,MEF2C,MS4A1,MYC,MYCT1,MZB1,PLCG2,PRDM1,PTPRC,RGS16,SDC1,SELL,SERPINB9,SLAMF1,SNAI1,SPI1,SPIB,TCF4,TCL1A,TNFRSF13B,TNFRSF17,VPREB3
human_multi_bone	Bone marrow cancer cells	CD19,CD34,CD79A
human_multi_bone	Chondrocytes	ACAN,CHAD,CNMD,COL10A1,COL11A2,COL2A1,COL9A2,COMP,EPYC,MATN4
human_multi_bone	Endothelial cells	ACKR1,ADAMTS1,ADGRL4,ANGPT2,APOLD1,AQP3,BMX,BTNL9,C7,CA4,CAV1,CAVIN1,CAVIN2,CD34,CD93,CLEC14A,CSF3,CXCL10,CXCL2,CXCR4,CYP4B1,DNASE1L3,DST,ECSCR,EDN1,EDNRB,EGFL7,ENG,ERG,FBN1,FGL2,GATA2,GNG11,HIGD1B,IGF1,IL1RL1,IL3RA,INMT,LPL,LYVE1,MALL,MCF2L,MEF2C,MET,MFAP5,MMRN1,MMRN2,MRC1,MYC,NPDC1,PDPN,PECAM1,PLAC9,PLCG2,PMP22,PRDM1,PROX1,PTGDS,RAMP2,RAPGEF3,RGS16,RND1,SCGN,SELE,SFRP2,SH2D3C,SLC26A2,SNCA,SNCG,…
human_multi_bone	Epithelial cells	CDH2,CLDN10,EPCAM,SPINK2
human_multi_bone	Erythrocytes	ADD2
human_multi_bone	Fibroblasts	ACTA2,ADAMTS1,ANPEP,APCDD1,ASPN,BASP1,C7,CAV1,CAVIN1,CCL19,CD34,CD70,CFB,CFHR1,COCH,COL5A2,COL6A3,CRISPLD2,CTSK,CXCL2,CXCL6,CYP4B1,DIRAS3,DPEP1,DPT,DST,EDNRB,EGFR,FBLN1,FBN1,FGFBP2,FGL2,FHL2,FKBP11,GEM,GPC3,GPRC5A,IGF1,INMT,LTBP2,MAMDC2,MEDAG,MEST,MFAP5,MYC,OGN,PCOLCE,PDGFRA,PDGFRB,PDPN,PLAC9,PMP22,PRG4,PTGDS,PTN,SEMA3C,SFRP2,SFRP4,SNAI1,SRPX,TAC1,TCF4,TFPI,THBS2,THY1,UPK3B,VCAN
human_multi_bone	Myeloid cells	ADAM28,AIF1,ANPEP,APOBEC3A,AQP9,ARG1,ART4,BASP1,C15orf48,C1orf162,CCL19,CCR7,CD14,CD163,CD1A,CD1C,CD1E,CD300E,CD4,CD68,CD69,CD70,CD83,CD86,CEACAM8,CHIT1,CLEC10A,CLEC4E,CPA3,CRISP3,CSF2RA,CTSG,CXCL10,CXCL2,CXCL9,CXCR4,CYTIP,DUSP2,FCER1A,FCGR1A,FCGR3A,FCN1,FGL2,FHDC1,GATA2,GATM,GEM,GLIPR1,GPR183,HAMP,HAVCR2,HLA-DQB2,HPGDS,IGSF6,IL1RL1,IL2RA,IL3RA,IL7R,IRF8,KIT,LAMP3,LIF,LILRA4,LILRA5,LILRB2,LILRB4,…
human_multi_bone	NK cells	CADM1,CD247,GNLY,KLRB1,KLRC1,NKG7
human_multi_bone	Osteoblasts	ALPL,AXIN2,BMP2,BMP4,CDH11,COL1A1,COL1A2,DKK1,DLX5,GALNT5,GRTP1,HOXA10,IBSP,KBTBD7,KCNH2,LEF1,LRP5,LRP6,NT5E,PKLR,PLPPR3,PRKG2,RASSF4,RUNDC3A,RUNX2,SPARC,SPP1,VDR
human_multi_bone	Osteoclasts	MMP8,MMP9
human_multi_bone	Osteocytes	DMP1,MEPE,SOST
human_multi_bone	Smooth muscle cells	ACE2,ACTA2,ACTG2,ADAMTS1,ANGPT2,APOLD1,ASPN,BASP1,CA4,CALD1,CAV1,CAVIN1,CCL19,CNN1,COL5A2,CRISPLD2,DES,DST,EDNRB,EGFR,FBN1,FHL2,FKBP11,GATM,GEM,GLIPR1,GPC1,HES4,HIGD1B,IL1RL1,LGI4,LPL,MAMDC2,MEF2C,MYC,MYH11,MYLK,NTN4,PCNA,PCOLCE,PCP4,PDGFRB,PLAC9,PMP22,RERGL,RGS16,SFRP2,SNCG,STC2,STEAP4,TCF15,TCF4,TFPI,THAP2,THBS2,THY1,TNC,UBE2C,VCAN
human_multi_bone	Stem and progenitor cells	CD24,CXCL12,DYRK3,FABP4,FGF2,FGFR1,GAS6,MECOM,MSX1,PBX1,ROR2,SOX9,TWIST2
human_multi_bone	Stromal cells	COL19A1,CYP1B1
human_multi_bone	T cells	AIF1,APOLD1,AQP3,BANK1,BCL2L11,CCL5,CCNB2,CCR7,CD2,CD247,CD27,CD28,CD3D,CD3E,CD4,CD40LG,CD69,CD8A,CDK1,CENPF,CTLA4,CXCR4,CYTIP,DERL3,DUSP2,FCGR3A,FGFBP2,FKBP11,FOXP3,GEM,GLIPR1,GNLY,GPR183,GZMA,GZMB,GZMK,HAVCR2,IL2RA,IL7R,IRF8,KDM5A,KLRB1,KLRC1,KLRD1,LAG3,MKI67,MS4A1,MZB1,NKG7,PCNA,PLCG2,PRDM1,PRF1,PTGDS,PTPRC,RGS16,SELL,SERPINB9,SLAMF7,TENT5C,TNFRSF9,TOP2A,TRAC,UBE2C
human_multi_breast	Adipocytes	ADAMTS1,ADGRL4,ADIPOQ,APOLD1,BTNL9,CA4,CAV1,CAVIN1,CAVIN2,CD34,CD93,CLEC14A,CRHBP,CYP1A1,CYP4B1,DNASE1L3,EDNRB,EGFL7,ERG,GATA2,GNG11,HIGD1B,LPL,MCF2L,MEF2C,MMRN2,MYC,PLCG2,PPARG,RAMP2,RAPGEF3,RGS16,SNAI1,SOX17,SOX18,TCF15,TCF4,TIMP4,TM4SF18,TMEM100
human_multi_breast	B cells	ADAM28,AIF1,AQP3,BANK1,BASP1,BCL2L11,C1orf162,CCR7,CD19,CD247,CD27,CD28,CD69,CD70,CD79A,CD83,CLECL1,CTLA4,CXCR4,CYTIP,DERL3,DUSP2,FKBP11,GLIPR1,GPR183,IL7R,IRF8,LY86,MEF2C,MS4A1,MYC,MZB1,PLCG2,PRDM1,PTPRC,RGS16,SELL,SERPINB9,SLAMF1,SNAI1,SPI1,SPIB,TCF4,TCL1A,TNFRSF13B,TNFRSF17
human_multi_breast	Breast cancer cells	ESR1,PGR
human_multi_breast	Endothelial cells	ACKR1,ADAMTS1,ADGRL4,ANGPT2,APOLD1,AQP3,BMX,BTNL9,C7,CA4,CAV1,CAVIN1,CAVIN2,CD34,CD93,CLEC14A,CSF3,CXCL10,CXCL2,CXCR4,CYP4B1,DNASE1L3,DST,ECSCR,EDN1,EDNRB,EGFL7,ERG,FBN1,FGL2,GATA2,GNG11,HIGD1B,IGF1,IL1RL1,IL3RA,INMT,LPL,LYVE1,MALL,MCF2L,MEF2C,MET,MFAP5,MMRN1,MMRN2,MRC1,MYC,NPDC1,PDPN,PECAM1,PLAC9,PLCG2,PMP22,PRDM1,PROX1,PTGDS,RAMP2,RAPGEF3,RGS16,RND1,SCGN,SELE,SFRP2,SH2D3C,SLC26A2,SNCA,SNCG,SOX1…
human_multi_breast	Epithelial cells	ABCC11,ACTG2,AGR3,ALDH1A3,ANPEP,AQP3,AR,BAMBI,C15orf48,CD14,CNN1,COL17A1,CXCL2,CYTIP,DST,EDN1,EHF,ELF5,EPCAM,ERBB2,ESR1,FHL2,FOXA1,GDF15,GPRC5A,HAMP,KCNMA1,KIT,KRT7,LIF,LPL,MLPH,MRC1,MYBPC1,MYC,MYLK,NTN4,OPRPN,PLCG2,PPP1R1B,PTN,RND1,S100A1,SCGB2A1,SEMA3C,SLC26A3,SPDEF,STC1,STC2,TAT,TBX3,TCIM,TMC5
human_multi_breast	Fibroblasts	ACTA2,ADAMTS1,ANPEP,APCDD1,ASPN,BASP1,C7,CAV1,CAVIN1,CCL19,CD34,CD70,CFB,CFHR1,COCH,COL5A2,CRISPLD2,CTSK,CXCL2,CXCL6,CYP4B1,DIRAS3,DPEP1,DPT,DST,EDNRB,EGFR,FBLN1,FBN1,FGFBP2,FGL2,FHL2,FKBP11,GEM,GPC3,GPRC5A,IGF1,INMT,LTBP2,MAMDC2,MEDAG,MEST,MFAP5,MYC,OGN,PCOLCE,PDGFRA,PDGFRB,PDPN,PLAC9,PMP22,PRG4,PTGDS,PTN,SEMA3C,SFRP2,SFRP4,SNAI1,SRPX,TAC1,TCF4,TFPI,THBS2,THY1,UPK3B,VCAN
human_multi_breast	Myeloid cells	ADAM28,AIF1,ANPEP,APOBEC3A,AQP9,BASP1,C15orf48,C1orf162,CCL19,CCL5,CCR7,CD14,CD163,CD1A,CD1C,CD1E,CD247,CD300E,CD3D,CD4,CD68,CD69,CD70,CD83,CD86,CD8A,CLEC10A,CLEC4E,CPA3,CSF2RA,CTSG,CXCL10,CXCL2,CXCL9,CXCR4,CYTIP,DUSP2,FCER1A,FCGR1A,FCGR3A,FCN1,FGFBP2,FGL2,GATA2,GATM,GEM,GLIPR1,GNLY,GPR183,GZMA,GZMB,HAMP,HAVCR2,HLA-DQB2,HPGDS,IGSF6,IL1RL1,IL2RA,IL3RA,IL7R,IRF8,KIT,KLRB1,KLRC1,KLRD1,LAMP3,LIF,LILR…
human_multi_breast	NK cells	CD247,GNLY,KLRB1,KLRC1,NKG7
human_multi_breast	Smooth muscle cells	ACE2,ACTA2,ACTG2,ADAMTS1,ANGPT2,APOLD1,ASPN,BASP1,CA4,CAV1,CAVIN1,CCL19,CNN1,COL5A2,CRISPLD2,DES,DST,EDNRB,EGFR,FBN1,FHL2,FKBP11,GATM,GEM,GLIPR1,GPC1,HES4,HIGD1B,IL1RL1,LGI4,LPL,MAMDC2,MEF2C,MYC,MYH11,MYLK,NTN4,PCNA,PCOLCE,PCP4,PDGFRB,PLAC9,PMP22,RERGL,RGS16,SFRP2,SNCG,STC2,STEAP4,TCF15,TCF4,TFPI,THAP2,THBS2,THY1,TNC,UBE2C,VCAN
human_multi_breast	T cells	AIF1,APOLD1,AQP3,BANK1,BCL2L11,CCL5,CCNB2,CCR7,CD2,CD247,CD27,CD28,CD3D,CD3E,CD4,CD69,CD8A,CDK1,CENPF,CTLA4,CXCR4,CYTIP,DERL3,DUSP2,FCGR3A,FGFBP2,FKBP11,FOXP3,GEM,GLIPR1,GNLY,GPR183,GZMA,GZMB,GZMK,HAVCR2,IL2RA,IL7R,IRF8,KLRB1,KLRC1,KLRD1,LAG3,MKI67,MS4A1,MZB1,NKG7,PCNA,PLCG2,PRDM1,PRF1,PTGDS,PTPRC,RGS16,SELL,SERPINB9,SLAMF7,TENT5C,TNFRSF9,TOP2A,TRAC,UBE2C
human_multi_colon	B cells	ADAM28,AIF1,AQP3,BANK1,BASP1,BCL2L11,C1orf162,CCR7,CD19,CD247,CD27,CD28,CD69,CD70,CD79A,CD83,CLECL1,CTLA4,CXCR4,CYTIP,DERL3,DUSP2,FKBP11,GLIPR1,GPR183,IL7R,IRF8,LY86,MEF2C,MS4A1,MYC,MZB1,PLCG2,PRDM1,PTPRC,RGS16,SELL,SERPINB9,SLAMF1,SNAI1,SPI1,SPIB,TCF4,TCL1A,TNFRSF13B,TNFRSF17
human_multi_colon	Endothelial cells	ACKR1,ADAMTS1,ADGRL4,ANGPT2,APOLD1,AQP3,BMX,BTNL9,C7,CA4,CAV1,CAVIN1,CAVIN2,CD34,CD93,CLEC14A,CSF3,CXCL10,CXCL2,CXCR4,CYP4B1,DNASE1L3,DST,ECSCR,EDN1,EDNRB,EGFL7,ERG,FBN1,FGL2,GATA2,GNG11,HIGD1B,IGF1,IL1RL1,IL3RA,INMT,LPL,LYVE1,MALL,MCF2L,MEF2C,MET,MFAP5,MMRN1,MMRN2,MRC1,MYC,NPDC1,PDPN,PECAM1,PLAC9,PLCG2,PMP22,PRDM1,PROX1,PTGDS,RAMP2,RAPGEF3,RGS16,RND1,SCGN,SELE,SFRP2,SH2D3C,SLC26A2,SNCA,SNCG,SOX1…
human_multi_colon	Epithelial cells	AGR3,ANPEP,AQP3,AQP8,ASCL1,C15orf48,CA4,CAPN8,CD14,CENPF,CFTR,CHGA,CLCA1,COL17A1,COL5A2,CXCL2,DMBT1,DST,EDN1,EHF,EPCAM,ERBB2,FGFBP1,FHL2,FKBP11,FOXA1,GCG,GDF15,GPRC5A,GPX2,HEPACAM2,HES4,HMGCS2,IL1R2,KCNMA1,KRT20,LGI4,MALL,MKI67,MLPH,MYC,MYLK,NPDC1,PPARG,PPP1R1B,PRDM1,PROX1,RGS16,RND1,SCGN,SEMA3C,SLC26A2,SLC26A3,SMIM24,SPDEF,SPIB,SST,TMC5,TOP2A
human_multi_colon	Fibroblasts	ACTA2,ADAMTS1,ANPEP,APCDD1,ASPN,BASP1,C7,CAV1,CAVIN1,CCL19,CD34,CD70,CFB,CFHR1,COCH,COL5A2,CRISPLD2,CTSK,CXCL2,CXCL6,CYP4B1,DIRAS3,DPEP1,DPT,DST,EDNRB,EGFR,FBLN1,FBN1,FGFBP2,FGL2,FHL2,FKBP11,GEM,GPC3,GPRC5A,IGF1,INMT,LTBP2,MAMDC2,MEDAG,MEST,MFAP5,MYC,OGN,PCOLCE,PDGFRA,PDGFRB,PDPN,PLAC9,PMP22,PRG4,PTGDS,PTN,SEMA3C,SFRP2,SFRP4,SNAI1,SRPX,TAC1,TCF4,TFPI,THBS2,THY1,UPK3B,VCAN
human_multi_colon	Myeloid cells	ADAM28,AIF1,ANPEP,APOBEC3A,AQP9,BASP1,C15orf48,C1orf162,CCL19,CCR7,CD14,CD163,CD1A,CD1C,CD1E,CD300E,CD4,CD68,CD69,CD70,CD83,CD86,CLEC10A,CLEC4E,CPA3,CSF2RA,CTSG,CXCL10,CXCL2,CXCL9,CXCR4,CYTIP,DUSP2,FCER1A,FCGR1A,FCGR3A,FCN1,FGL2,GATA2,GATM,GEM,GLIPR1,GPR183,HAMP,HAVCR2,HLA-DQB2,HPGDS,IGSF6,IL1RL1,IL2RA,IL3RA,IL7R,IRF8,KIT,LAMP3,LIF,LILRA4,LILRA5,LILRB2,LILRB4,LPL,LY86,MARCO,MCEMP1,MEF2C,MLPH,MNDA…
human_multi_colon	NK cells	CD247,GNLY,KLRB1,KLRC1,NKG7
human_multi_colon	Smooth muscle cells	ACE2,ACTA2,ACTG2,ADAMTS1,ANGPT2,APOLD1,ASPN,BASP1,CA4,CAV1,CAVIN1,CCL19,CNN1,COL5A2,CRISPLD2,DES,DST,EDNRB,EGFR,FBN1,FHL2,FKBP11,GATM,GEM,GLIPR1,GPC1,HES4,HIGD1B,IL1RL1,LGI4,LPL,MAMDC2,MEF2C,MYC,MYH11,MYLK,NTN4,PCNA,PCOLCE,PCP4,PDGFRB,PLAC9,PMP22,RERGL,RGS16,SFRP2,SNCG,STC2,STEAP4,TCF15,TCF4,TFPI,THAP2,THBS2,THY1,TNC,UBE2C,VCAN
human_multi_colon	T cells	AIF1,APOLD1,AQP3,BANK1,BCL2L11,CCL5,CCNB2,CCR7,CD2,CD247,CD27,CD28,CD3D,CD3E,CD4,CD69,CD8A,CDK1,CENPF,CTLA4,CXCR4,CYTIP,DERL3,DUSP2,FCGR3A,FGFBP2,FKBP11,FOXP3,GEM,GLIPR1,GNLY,GPR183,GZMA,GZMB,GZMK,HAVCR2,IL2RA,IL7R,IRF8,KLRB1,KLRC1,KLRD1,LAG3,MKI67,MS4A1,MZB1,NKG7,PCNA,PLCG2,PRDM1,PRF1,PTGDS,PTPRC,RGS16,SELL,SERPINB9,SLAMF7,TENT5C,TNFRSF9,TOP2A,TRAC,UBE2C
human_multi_general	B cells	ADAM28,AIF1,AQP3,BANK1,BASP1,BCL2L11,C1orf162,CCR7,CD19,CD247,CD27,CD28,CD69,CD70,CD79A,CD83,CLECL1,CTLA4,CXCR4,CYTIP,DERL3,DUSP2,FKBP11,GLIPR1,GPR183,IL7R,IRF8,LY86,MEF2C,MS4A1,MYC,MZB1,PLCG2,PRDM1,PTPRC,RGS16,SELL,SERPINB9,SLAMF1,SNAI1,SPI1,SPIB,TCF4,TCL1A,TNFRSF13B,TNFRSF17
human_multi_general	Endothelial cells	ACKR1,ADAMTS1,ADGRL4,ANGPT2,APOLD1,AQP3,BMX,BTNL9,C7,CA4,CAV1,CAVIN1,CAVIN2,CD34,CD93,CLEC14A,CSF3,CXCL10,CXCL2,CXCR4,CYP4B1,DNASE1L3,DST,ECSCR,EDN1,EDNRB,EGFL7,ERG,FBN1,FGL2,GATA2,GNG11,HIGD1B,IGF1,IL1RL1,IL3RA,INMT,LPL,LYVE1,MALL,MCF2L,MEF2C,MET,MFAP5,MMRN1,MMRN2,MRC1,MYC,NPDC1,PDPN,PECAM1,PLAC9,PLCG2,PMP22,PRDM1,PROX1,PTGDS,RAMP2,RAPGEF3,RGS16,RND1,SCGN,SELE,SFRP2,SH2D3C,SLC26A2,SNCA,SNCG,SOX1…
human_multi_general	Epithelial cells	EPCAM
human_multi_general	Fibroblasts	ACTA2,ADAMTS1,ANPEP,APCDD1,ASPN,BASP1,C7,CAV1,CAVIN1,CCL19,CD34,CD70,CFB,CFHR1,COCH,COL5A2,CRISPLD2,CTSK,CXCL2,CXCL6,CYP4B1,DIRAS3,DPEP1,DPT,DST,EDNRB,EGFR,FBLN1,FBN1,FGFBP2,FGL2,FHL2,FKBP11,GEM,GPC3,GPRC5A,IGF1,INMT,LTBP2,MAMDC2,MEDAG,MEST,MFAP5,MYC,OGN,PCOLCE,PDGFRA,PDGFRB,PDPN,PLAC9,PMP22,PRG4,PTGDS,PTN,SEMA3C,SFRP2,SFRP4,SNAI1,SRPX,TAC1,TCF4,TFPI,THBS2,THY1,UPK3B,VCAN
human_multi_general	Myeloid cells	ADAM28,AIF1,ANPEP,APOBEC3A,AQP9,BASP1,C15orf48,C1orf162,CCL19,CCR7,CD14,CD163,CD1A,CD1C,CD1E,CD300E,CD4,CD68,CD69,CD70,CD83,CD86,CLEC10A,CLEC4E,CPA3,CSF2RA,CTSG,CXCL10,CXCL2,CXCL9,CXCR4,CYTIP,DUSP2,FCER1A,FCGR1A,FCGR3A,FCN1,FGL2,GATA2,GATM,GEM,GLIPR1,GPR183,HAMP,HAVCR2,HLA-DQB2,HPGDS,IGSF6,IL1RL1,IL2RA,IL3RA,IL7R,IRF8,KIT,LAMP3,LIF,LILRA4,LILRA5,LILRB2,LILRB4,LPL,LY86,MARCO,MCEMP1,MEF2C,MLPH,MNDA…
human_multi_general	NK cells	CD247,GNLY,KLRB1,KLRC1,NKG7
human_multi_general	Smooth muscle cells	ACE2,ACTA2,ACTG2,ADAMTS1,ANGPT2,APOLD1,ASPN,BASP1,CA4,CAV1,CAVIN1,CCL19,CNN1,COL5A2,CRISPLD2,DES,DST,EDNRB,EGFR,FBN1,FHL2,FKBP11,GATM,GEM,GLIPR1,GPC1,HES4,HIGD1B,IL1RL1,LGI4,LPL,MAMDC2,MEF2C,MYC,MYH11,MYLK,NTN4,PCNA,PCOLCE,PCP4,PDGFRB,PLAC9,PMP22,RERGL,RGS16,SFRP2,SNCG,STC2,STEAP4,TCF15,TCF4,TFPI,THAP2,THBS2,THY1,TNC,UBE2C,VCAN
human_multi_general	T cells	AIF1,APOLD1,AQP3,BANK1,BCL2L11,CCL5,CCNB2,CCR7,CD2,CD247,CD27,CD28,CD3D,CD3E,CD4,CD69,CD8A,CDK1,CENPF,CTLA4,CXCR4,CYTIP,DERL3,DUSP2,FCGR3A,FGFBP2,FKBP11,FOXP3,GEM,GLIPR1,GNLY,GPR183,GZMA,GZMB,GZMK,HAVCR2,IL2RA,IL7R,IRF8,KLRB1,KLRC1,KLRD1,LAG3,MKI67,MS4A1,MZB1,NKG7,PCNA,PLCG2,PRDM1,PRF1,PTGDS,PTPRC,RGS16,SELL,SERPINB9,SLAMF7,TENT5C,TNFRSF9,TOP2A,TRAC,UBE2C
human_multi_heart	B cells	ADAM28,AIF1,AQP3,BANK1,BASP1,BCL2L11,C1orf162,CCR7,CD19,CD247,CD27,CD28,CD69,CD70,CD79A,CD83,CLECL1,CTLA4,CXCR4,CYTIP,DERL3,DUSP2,FKBP11,GLIPR1,GPR183,IL7R,IRF8,LY86,MEF2C,MS4A1,MYC,MZB1,PLCG2,PRDM1,PTPRC,RGS16,SELL,SERPINB9,SLAMF1,SNAI1,SPI1,SPIB,TCF4,TCL1A,TNFRSF13B,TNFRSF17
human_multi_heart	Cardiac muscle cells	ASCL3,CD83,DES,DST,FHL2,LPL,MTRNR2L11,MYBPC1,PEBP4,PLIN4,PPP1R1A,PROX1,PTGDS,S100A1,SH2D3C,SMYD2
human_multi_heart	Endothelial cells	ACKR1,ADAMTS1,ADGRL4,ANGPT2,APOLD1,AQP3,BMX,BTNL9,C7,CA4,CAV1,CAVIN1,CAVIN2,CD34,CD93,CLEC14A,CSF3,CXCL10,CXCL2,CXCR4,CYP4B1,DNASE1L3,DST,ECSCR,EDN1,EDNRB,EGFL7,ERG,FBN1,FGL2,GATA2,GNG11,HIGD1B,IGF1,IL1RL1,IL3RA,INMT,LPL,LYVE1,MALL,MCF2L,MEF2C,MET,MFAP5,MMRN1,MMRN2,MRC1,MYC,NPDC1,PDPN,PECAM1,PLAC9,PLCG2,PMP22,PRDM1,PROX1,PTGDS,RAMP2,RAPGEF3,RGS16,RND1,SCGN,SELE,SFRP2,SH2D3C,SLC26A2,SNCA,SNCG,SOX1…
human_multi_heart	Epithelial cells	EPCAM
human_multi_heart	Fibroblasts	ACTA2,ADAMTS1,ANPEP,APCDD1,ASPN,BASP1,C7,CAV1,CAVIN1,CCL19,CD34,CD70,CFB,CFHR1,COCH,COL5A2,CRISPLD2,CTSK,CXCL2,CXCL6,CYP4B1,DIRAS3,DPEP1,DPT,DST,EDNRB,EGFR,FBLN1,FBN1,FGFBP2,FGL2,FHL2,FKBP11,GEM,GPC3,GPRC5A,IGF1,INMT,LTBP2,MAMDC2,MEDAG,MEST,MFAP5,MYC,OGN,PCOLCE,PDGFRA,PDGFRB,PDPN,PLAC9,PMP22,PRG4,PTGDS,PTN,SEMA3C,SFRP2,SFRP4,SNAI1,SRPX,TAC1,TCF4,TFPI,THBS2,THY1,UPK3B,VCAN
human_multi_heart	Myeloid cells	ADAM28,AIF1,ANPEP,APOBEC3A,AQP9,BASP1,C15orf48,C1orf162,CCL19,CCR7,CD14,CD163,CD1A,CD1C,CD1E,CD300E,CD4,CD68,CD69,CD70,CD83,CD86,CLEC10A,CLEC4E,CPA3,CSF2RA,CTSG,CXCL10,CXCL2,CXCL9,CXCR4,CYTIP,DUSP2,FCER1A,FCGR1A,FCGR3A,FCN1,FGL2,GATA2,GATM,GEM,GLIPR1,GPR183,HAMP,HAVCR2,HLA-DQB2,HPGDS,IGSF6,IL1RL1,IL2RA,IL3RA,IL7R,IRF8,KIT,LAMP3,LIF,LILRA4,LILRA5,LILRB2,LILRB4,LPL,LY86,MARCO,MCEMP1,MEF2C,MLPH,MNDA…
human_multi_heart	NK cells	CD247,GNLY,KLRB1,KLRC1,NKG7
human_multi_heart	Smooth muscle cells	ACE2,ACTA2,ACTG2,ADAMTS1,ANGPT2,APOLD1,ASPN,BASP1,CA4,CAV1,CAVIN1,CCL19,CNN1,COL5A2,CRISPLD2,DES,DST,EDNRB,EGFR,FBN1,FHL2,FKBP11,GATM,GEM,GLIPR1,GPC1,HES4,HIGD1B,IL1RL1,LGI4,LPL,MAMDC2,MEF2C,MYC,MYH11,MYLK,NTN4,PCNA,PCOLCE,PCP4,PDGFRB,PLAC9,PMP22,RERGL,RGS16,SFRP2,SNCG,STC2,STEAP4,TCF15,TCF4,TFPI,THAP2,THBS2,THY1,TNC,UBE2C,VCAN
human_multi_heart	T cells	AIF1,APOLD1,AQP3,BANK1,BCL2L11,CCL5,CCNB2,CCR7,CD2,CD247,CD27,CD28,CD3D,CD3E,CD4,CD69,CD8A,CDK1,CENPF,CTLA4,CXCR4,CYTIP,DERL3,DUSP2,FCGR3A,FGFBP2,FKBP11,FOXP3,GEM,GLIPR1,GNLY,GPR183,GZMA,GZMB,GZMK,HAVCR2,IL2RA,IL7R,IRF8,KLRB1,KLRC1,KLRD1,LAG3,MKI67,MS4A1,MZB1,NKG7,PCNA,PLCG2,PRDM1,PRF1,PTGDS,PTPRC,RGS16,SELL,SERPINB9,SLAMF7,TENT5C,TNFRSF9,TOP2A,TRAC,UBE2C
human_multi_kidney	B cells	ADAM28,AIF1,AQP3,BANK1,BASP1,BCL2L11,C1orf162,CCR7,CD19,CD247,CD27,CD28,CD69,CD70,CD79A,CD83,CLECL1,CTLA4,CXCR4,CYTIP,DERL3,DUSP2,FKBP11,GLIPR1,GPR183,IL7R,IRF8,LY86,MEF2C,MS4A1,MYC,MZB1,PLCG2,PRDM1,PTPRC,RGS16,SELL,SERPINB9,SLAMF1,SNAI1,SPI1,SPIB,TCF4,TCL1A,TNFRSF13B,TNFRSF17
human_multi_kidney	Endothelial cells	ACKR1,ADAMTS1,ADGRL4,ANGPT2,APOLD1,AQP3,BMX,BTNL9,C7,CA4,CAV1,CAVIN1,CAVIN2,CD34,CD93,CLEC14A,CSF3,CXCL10,CXCL2,CXCR4,CYP4B1,DNASE1L3,DST,ECSCR,EDN1,EDNRB,EGFL7,ERG,FBN1,FGL2,GATA2,GNG11,HIGD1B,IGF1,IL1RL1,IL3RA,INMT,LPL,LYVE1,MALL,MCF2L,MEF2C,MET,MFAP5,MMRN1,MMRN2,MRC1,MYC,NPDC1,PDPN,PECAM1,PLAC9,PLCG2,PMP22,PRDM1,PROX1,PTGDS,RAMP2,RAPGEF3,RGS16,RND1,SCGN,SELE,SFRP2,SH2D3C,SLC26A2,SNCA,SNCG,SOX1…
human_multi_kidney	Epithelial cells	ACE2,ALDH1A3,ANPEP,AQP2,AQP3,BBOX1,CA4,CDH16,DPEP1,EHF,ELF5,EPCAM,ERBB2,FGL2,FOXI1,FXYD2,GATA2,GATM,GDF15,GLYATL1,GNG11,HAVCR2,KCNK3,KNG1,KRT7,MTRNR2L11,NAT8,NTN4,PCNA,PCP4,PPP1R1A,PPP1R1B,PTGDS,PVALB,RAPGEF3,RBP5,RIDA,S100A1,SFTA2,SLC22A8,SMIM24,SNCG,STC1,TCIM,TFPI,THY1,TMEM174,TMEM52B,UMOD
human_multi_kidney	Fibroblasts	ACTA2,ADAMTS1,ANPEP,APCDD1,ASPN,BASP1,C7,CAV1,CAVIN1,CCL19,CD34,CD70,CFB,CFHR1,COCH,COL5A2,CRISPLD2,CTSK,CXCL2,CXCL6,CYP4B1,DIRAS3,DPEP1,DPT,DST,EDNRB,EGFR,FBLN1,FBN1,FGFBP2,FGL2,FHL2,FKBP11,GEM,GPC3,GPRC5A,IGF1,INMT,LTBP2,MAMDC2,MEDAG,MEST,MFAP5,MYC,OGN,PCOLCE,PDGFRA,PDGFRB,PDPN,PLAC9,PMP22,PRG4,PTGDS,PTN,SEMA3C,SFRP2,SFRP4,SNAI1,SRPX,TAC1,TCF4,TFPI,THBS2,THY1,UPK3B,VCAN
human_multi_kidney	Kidney cancer cells	CD70,EGFR,MET
human_multi_kidney	Myeloid cells	ADAM28,AIF1,ANPEP,APOBEC3A,AQP9,BASP1,C15orf48,C1orf162,CCL19,CCR7,CD14,CD163,CD1A,CD1C,CD1E,CD300E,CD4,CD68,CD69,CD70,CD83,CD86,CLEC10A,CLEC4E,CPA3,CSF2RA,CTSG,CXCL10,CXCL2,CXCL9,CXCR4,CYTIP,DUSP2,FCER1A,FCGR1A,FCGR3A,FCN1,FGL2,GATA2,GATM,GEM,GLIPR1,GPR183,HAMP,HAVCR2,HLA-DQB2,HPGDS,IGSF6,IL1RL1,IL2RA,IL3RA,IL7R,IRF8,KIT,LAMP3,LIF,LILRA4,LILRA5,LILRB2,LILRB4,LPL,LY86,MARCO,MCEMP1,MEF2C,MLPH,MNDA…
human_multi_kidney	NK cells	CD247,GNLY,KLRB1,KLRC1,NKG7
human_multi_kidney	Smooth muscle cells	ACE2,ACTA2,ACTG2,ADAMTS1,ANGPT2,APOLD1,ASPN,BASP1,CA4,CAV1,CAVIN1,CCL19,CNN1,COL5A2,CRISPLD2,DES,DST,EDNRB,EGFR,FBN1,FHL2,FKBP11,GATM,GEM,GLIPR1,GPC1,HES4,HIGD1B,IL1RL1,LGI4,LPL,MAMDC2,MEF2C,MYC,MYH11,MYLK,NTN4,PCNA,PCOLCE,PCP4,PDGFRB,PLAC9,PMP22,RERGL,RGS16,SFRP2,SNCG,STC2,STEAP4,TCF15,TCF4,TFPI,THAP2,THBS2,THY1,TNC,UBE2C,VCAN
human_multi_kidney	T cells	AIF1,APOLD1,AQP3,BANK1,BCL2L11,CCL5,CCNB2,CCR7,CD2,CD247,CD27,CD28,CD3D,CD3E,CD4,CD69,CD8A,CDK1,CENPF,CTLA4,CXCR4,CYTIP,DERL3,DUSP2,FCGR3A,FGFBP2,FKBP11,FOXP3,GEM,GLIPR1,GNLY,GPR183,GZMA,GZMB,GZMK,HAVCR2,IL2RA,IL7R,IRF8,KLRB1,KLRC1,KLRD1,LAG3,MKI67,MS4A1,MZB1,NKG7,PCNA,PLCG2,PRDM1,PRF1,PTGDS,PTPRC,RGS16,SELL,SERPINB9,SLAMF7,TENT5C,TNFRSF9,TOP2A,TRAC,UBE2C
human_multi_liver	B cells	ADAM28,AIF1,AQP3,BANK1,BASP1,BCL2L11,C1orf162,CCR7,CD19,CD247,CD27,CD28,CD69,CD70,CD79A,CD83,CLECL1,CTLA4,CXCR4,CYTIP,DERL3,DUSP2,FKBP11,GLIPR1,GPR183,IL7R,IRF8,LY86,MEF2C,MS4A1,MYC,MZB1,PLCG2,PRDM1,PTPRC,RGS16,SELL,SERPINB9,SLAMF1,SNAI1,SPI1,SPIB,TCF4,TCL1A,TNFRSF13B,TNFRSF17
human_multi_liver	Endothelial cells	ACKR1,ADAMTS1,ADGRL4,ANGPT2,APOLD1,AQP3,BMX,BTNL9,C7,CA4,CAV1,CAVIN1,CAVIN2,CD34,CD93,CLEC14A,CSF3,CXCL10,CXCL2,CXCR4,CYP4B1,DNASE1L3,DST,ECSCR,EDN1,EDNRB,EGFL7,ERG,FBN1,FGL2,GATA2,GNG11,HIGD1B,IGF1,IL1RL1,IL3RA,INMT,LPL,LYVE1,MALL,MCF2L,MEF2C,MET,MFAP5,MMRN1,MMRN2,MRC1,MYC,NPDC1,PDPN,PECAM1,PLAC9,PLCG2,PMP22,PRDM1,PROX1,PTGDS,RAMP2,RAPGEF3,RGS16,RND1,SCGN,SELE,SFRP2,SH2D3C,SLC26A2,SNCA,SNCG,SOX1…
human_multi_liver	Epithelial cells	ADH1C,ADH4,ANPEP,APOA5,AQP3,AQP9,AR,C15orf48,CFB,CFHR1,CFHR3,CXCL2,CXCL6,CYP2A7,CYP2B6,CYP3A4,DST,EPCAM,FXYD2,GATM,GLYATL1,GPX2,HAMP,HMGCS2,HPX,IGF1,KNG1,KRT7,MYLK,PPP1R1A,PRG4,PROX1,RBP5,SCGN,SFTA2,SMIM24,TAT,TFF2,TM4SF4,TMC5
human_multi_liver	Erythrocytes	AHSP,ALAS2,GYPA,GYPB,HEMGN,SLC4A1,SNCA
human_multi_liver	Fibroblasts	ACTA2,ADAMTS1,ADGRL4,ANPEP,APCDD1,ASPN,BASP1,BMX,BTNL9,C7,CAV1,CAVIN1,CCL19,CD14,CD34,CD4,CD70,CD93,CFB,CFHR1,CLEC14A,COCH,COL5A2,CRHBP,CRISPLD2,CTSK,CXCL2,CXCL6,CYP4B1,DIRAS3,DNASE1L3,DPEP1,DPT,DST,EDN1,EDNRB,EGFL7,EGFR,FBLN1,FBN1,FCN2,FGFBP2,FGL2,FHL2,FKBP11,GEM,GNG11,GPC3,GPRC5A,IGF1,INMT,LTBP2,LYVE1,MAMDC2,MEDAG,MEF2C,MEST,MFAP5,MMRN1,MMRN2,MRC1,MS4A6A,MYC,NPDC1,NTN4,OGN,PCOLCE,PDGFRA,PDGFRB,…
human_multi_liver	Liver cancer cells	EGFR,EPCAM,GPC3,MDM2,MET,MYC
human_multi_liver	Myeloid cells	ADAM28,ADGRE1,AIF1,ANPEP,APOBEC3A,AQP9,BASP1,C15orf48,C1orf162,CCL19,CCR2,CCR7,CD14,CD163,CD1A,CD1C,CD1E,CD300E,CD4,CD5L,CD68,CD69,CD70,CD83,CD86,CD93,CLEC10A,CLEC4E,CPA3,CSF2RA,CTSG,CXCL10,CXCL2,CXCL9,CXCR4,CYTIP,DUSP2,FCER1A,FCGR1A,FCGR3A,FCN1,FGL2,GATA2,GATM,GEM,GLIPR1,GPR183,HAMP,HAVCR2,HLA-DQB2,HPGDS,IGSF6,IL1R2,IL1RL1,IL2RA,IL3RA,IL7R,IRF8,KCNMA1,KIT,LAMP3,LIF,LILRA4,LILRA5,LILRB2,LILRB4,LP…
human_multi_liver	NK cells	CD247,GNLY,KLRB1,KLRC1,NKG7
human_multi_liver	Smooth muscle cells	ACE2,ACTA2,ACTG2,ADAMTS1,ANGPT2,APOLD1,ASPN,BASP1,CA4,CAV1,CAVIN1,CCL19,CNN1,COL5A2,CRISPLD2,DES,DST,EDNRB,EGFR,FBN1,FHL2,FKBP11,GATM,GEM,GLIPR1,GPC1,HES4,HIGD1B,IL1RL1,LGI4,LPL,MAMDC2,MEF2C,MYC,MYH11,MYLK,NTN4,PCNA,PCOLCE,PCP4,PDGFRB,PLAC9,PMP22,RERGL,RGS16,SFRP2,SNCG,STC2,STEAP4,TCF15,TCF4,TFPI,THAP2,THBS2,THY1,TNC,UBE2C,VCAN
human_multi_liver	T cells	AIF1,APOLD1,AQP3,BANK1,BCL2L11,CCL5,CCNB2,CCR7,CD2,CD247,CD27,CD28,CD3D,CD3E,CD4,CD69,CD8A,CDK1,CENPF,CTLA4,CXCR4,CYTIP,DERL3,DUSP2,FCGR3A,FGFBP2,FKBP11,FOXP3,GEM,GLIPR1,GNLY,GPR183,GZMA,GZMB,GZMK,HAVCR2,IL2RA,IL7R,IRF8,KLRB1,KLRC1,KLRD1,LAG3,MKI67,MS4A1,MZB1,NKG7,PCNA,PLCG2,PRDM1,PRF1,PTGDS,PTPRC,RGS16,SELL,SERPINB9,SLAMF7,TENT5C,TNFRSF9,TOP2A,TRAC,UBE2C
human_multi_lung	B cells	ADAM28,AIF1,AQP3,BANK1,BASP1,BCL2L11,C1orf162,CCR7,CD19,CD247,CD27,CD28,CD69,CD70,CD79A,CD83,CLECL1,CTLA4,CXCR4,CYTIP,DERL3,DUSP2,FKBP11,GLIPR1,GPR183,IL7R,IRF8,LY86,MEF2C,MS4A1,MYC,MZB1,PLCG2,PRDM1,PTPRC,RGS16,SELL,SERPINB9,SLAMF1,SNAI1,SPI1,SPIB,TCF4,TCL1A,TNFRSF13B,TNFRSF17
human_multi_lung	Endothelial cells	ACKR1,ADAMTS1,ADGRL4,ANGPT2,APOLD1,AQP3,BMX,BTNL9,C7,CA4,CAV1,CAVIN1,CAVIN2,CD34,CD93,CLEC14A,CSF3,CXCL10,CXCL2,CXCR4,CYP4B1,DNASE1L3,DST,ECSCR,EDN1,EDNRB,EGFL7,ERG,FBN1,FGL2,GATA2,GNG11,HIGD1B,IGF1,IL1RL1,IL3RA,INMT,LPL,LYVE1,MALL,MCF2L,MEF2C,MET,MFAP5,MMRN1,MMRN2,MRC1,MYC,NPDC1,PDPN,PECAM1,PLAC9,PLCG2,PMP22,PRDM1,PROX1,PTGDS,RAMP2,RAPGEF3,RGS16,RND1,SCGN,SELE,SFRP2,SH2D3C,SLC26A2,SNCA,SNCG,SOX1…
human_multi_lung	Epithelial cells	AGER,AGR3,AQP3,ARFGEF3,BASP1,C1orf194,C20orf85,C6orf118,CAPN8,CAV1,CAVIN1,CCDC39,CCDC78,CCL5,CD83,CFAP53,CLIC6,CXCL2,CXCL6,CYP2F1,CYP4B1,DMBT1,DNAAF1,DST,EDN1,EGFR,EHF,EPCAM,FAS,FOXJ1,GDF15,GKN2,GPC3,GPRC5A,KLK11,KRT7,LAMP3,LIF,LPL,MALL,MDM2,MET,MLPH,NTN4,PDPN,PEBP4,PLCG2,RGS16,RND1,RTKN2,SCGB2A1,SEMA3C,SERPINB3,SFTA2,SMYD2,SNTN,SOX2,STEAP4,TCIM,TMC5,TSPAN19,UPK3B
human_multi_lung	Fibroblasts	ACTA2,ADAMTS1,ANPEP,APCDD1,ASPN,BASP1,C7,CAV1,CAVIN1,CCL19,CD34,CD70,CFB,CFHR1,COCH,COL5A2,CRISPLD2,CTSK,CXCL2,CXCL6,CYP4B1,DIRAS3,DPEP1,DPT,DST,EDNRB,EGFR,FBLN1,FBN1,FGFBP2,FGL2,FHL2,FKBP11,GEM,GPC3,GPRC5A,IGF1,INMT,LTBP2,MAMDC2,MEDAG,MEST,MFAP5,MYC,OGN,PCOLCE,PDGFRA,PDGFRB,PDPN,PLAC9,PMP22,PRG4,PTGDS,PTN,SEMA3C,SFRP2,SFRP4,SNAI1,SRPX,TAC1,TCF4,TFPI,THBS2,THY1,UPK3B,VCAN
human_multi_lung	Lung cancer cells	EGFR,MET,MYC,SOX2,NKX2-1,CEACAM5,EPCAM,KRT19
human_multi_lung	Myeloid cells	ADAM28,AIF1,ANPEP,APOBEC3A,AQP9,BASP1,C15orf48,C1orf162,CCL19,CCR7,CD14,CD163,CD1A,CD1C,CD1E,CD300E,CD4,CD68,CD69,CD70,CD83,CD86,CLEC10A,CLEC4E,CPA3,CSF2RA,CTSG,CXCL10,CXCL2,CXCL9,CXCR4,CYTIP,DUSP2,FCER1A,FCGR1A,FCGR3A,FCN1,FGL2,GATA2,GATM,GEM,GLIPR1,GPR183,HAMP,HAVCR2,HLA-DQB2,HPGDS,IGSF6,IL1RL1,IL2RA,IL3RA,IL7R,IRF8,KIT,LAMP3,LIF,LILRA4,LILRA5,LILRB2,LILRB4,LPL,LY86,MARCO,MCEMP1,MEF2C,MLPH,MNDA…
human_multi_lung	NK cells	CD247,GNLY,KLRB1,KLRC1,NKG7
human_multi_lung	Smooth muscle cells	ACE2,ACTA2,ACTG2,ADAMTS1,ANGPT2,APOLD1,ASPN,BASP1,CA4,CAV1,CAVIN1,CCL19,CNN1,COL5A2,CRISPLD2,DES,DST,EDNRB,EGFR,FBN1,FHL2,FKBP11,GATM,GEM,GLIPR1,GPC1,HES4,HIGD1B,IL1RL1,LGI4,LPL,MAMDC2,MEF2C,MYC,MYH11,MYLK,NTN4,PCNA,PCOLCE,PCP4,PDGFRB,PLAC9,PMP22,RERGL,RGS16,SFRP2,SNCG,STC2,STEAP4,TCF15,TCF4,TFPI,THAP2,THBS2,THY1,TNC,UBE2C,VCAN
human_multi_lung	T cells	AIF1,APOLD1,AQP3,BANK1,BCL2L11,CCL5,CCNB2,CCR7,CD2,CD247,CD27,CD28,CD3D,CD3E,CD4,CD69,CD8A,CDK1,CENPF,CTLA4,CXCR4,CYTIP,DERL3,DUSP2,FCGR3A,FGFBP2,FKBP11,FOXP3,GEM,GLIPR1,GNLY,GPR183,GZMA,GZMB,GZMK,HAVCR2,IL2RA,IL7R,IRF8,KLRB1,KLRC1,KLRD1,LAG3,MKI67,MS4A1,MZB1,NKG7,PCNA,PLCG2,PRDM1,PRF1,PTGDS,PTPRC,RGS16,SELL,SERPINB9,SLAMF7,TENT5C,TNFRSF9,TOP2A,TRAC,UBE2C
human_multi_pancreas	B cells	ADAM28,AIF1,AQP3,BANK1,BASP1,BCL2L11,C1orf162,CCR7,CD19,CD247,CD27,CD28,CD69,CD70,CD79A,CD83,CLECL1,CTLA4,CXCR4,CYTIP,DERL3,DUSP2,FKBP11,GLIPR1,GPR183,IL7R,IRF8,LY86,MEF2C,MS4A1,MYC,MZB1,PLCG2,PRDM1,PTPRC,RGS16,SELL,SERPINB9,SLAMF1,SNAI1,SPI1,SPIB,TCF4,TCL1A,TNFRSF13B,TNFRSF17
human_multi_pancreas	Endothelial cells	ACKR1,ADAMTS1,ADGRL4,ANGPT2,APOLD1,AQP3,BMX,BTNL9,C7,CA4,CAV1,CAVIN1,CAVIN2,CD34,CD93,CLEC14A,CSF3,CXCL10,CXCL2,CXCR4,CYP4B1,DNASE1L3,DST,ECSCR,EDN1,EDNRB,EGFL7,ERG,FBN1,FGL2,GATA2,GNG11,HIGD1B,IGF1,IL1RL1,IL3RA,INMT,LPL,LYVE1,MALL,MCF2L,MEF2C,MET,MFAP5,MMRN1,MMRN2,MRC1,MYC,NPDC1,PDPN,PECAM1,PLAC9,PLCG2,PMP22,PRDM1,PROX1,PTGDS,RAMP2,RAPGEF3,RGS16,RND1,SCGN,SELE,SFRP2,SH2D3C,SLC26A2,SNCA,SNCG,SOX1…
human_multi_pancreas	Epithelial cells	ADAMTS1,ADH1C,ALDH1A3,AMY2A,ANPEP,C15orf48,C5orf46,CCL5,CD79A,CFB,CFTR,CHGA,CNN1,CXCL10,CXCL2,CXCL6,DPEP1,DST,EHF,EPCAM,FGFBP1,FHL2,FKBP11,FSTL3,FXYD2,GATM,GCG,GDF15,GHRL,GKN2,GLIPR1,GPRC5A,GPX2,HAMP,HES4,IL1R2,INS,KLK11,KRT7,LIF,MALL,MYC,NPDC1,PPY,RND1,SFTA2,SST,TCIM,TFF2,TFPI,TMC5,TNC
human_multi_pancreas	Fibroblasts	ACTA2,ADAMTS1,ANPEP,APCDD1,ASPN,BASP1,C7,CAV1,CAVIN1,CCL19,CD34,CD70,CFB,CFHR1,COCH,COL5A2,CRISPLD2,CTSK,CXCL2,CXCL6,CYP4B1,DIRAS3,DPEP1,DPT,DST,EDNRB,EGFR,FBLN1,FBN1,FGFBP2,FGL2,FHL2,FKBP11,GEM,GPC3,GPRC5A,IGF1,INMT,LTBP2,MAMDC2,MEDAG,MEST,MFAP5,MYC,OGN,PCOLCE,PDGFRA,PDGFRB,PDPN,PLAC9,PMP22,PRG4,PTGDS,PTN,SEMA3C,SFRP2,SFRP4,SNAI1,SRPX,TAC1,TCF4,TFPI,THBS2,THY1,UPK3B,VCAN
human_multi_pancreas	Myeloid cells	ADAM28,AIF1,ANPEP,APOBEC3A,AQP9,BASP1,C15orf48,C1orf162,CCL19,CCR7,CD14,CD163,CD1A,CD1C,CD1E,CD300E,CD4,CD68,CD69,CD70,CD83,CD86,CLEC10A,CLEC4E,CPA3,CSF2RA,CTSG,CXCL10,CXCL2,CXCL9,CXCR4,CYTIP,DUSP2,FCER1A,FCGR1A,FCGR3A,FCN1,FGL2,GATA2,GATM,GEM,GLIPR1,GPR183,HAMP,HAVCR2,HLA-DQB2,HPGDS,IGSF6,IL1RL1,IL2RA,IL3RA,IL7R,IRF8,KIT,LAMP3,LIF,LILRA4,LILRA5,LILRB2,LILRB4,LPL,LY86,MARCO,MCEMP1,MEF2C,MLPH,MNDA…
human_multi_pancreas	NK cells	CD247,GNLY,KLRB1,KLRC1,NKG7
human_multi_pancreas	Pancreas cancer cells	CFTR,EPCAM,KRT7
human_multi_pancreas	Smooth muscle cells	ACE2,ACTA2,ACTG2,ADAMTS1,ANGPT2,APOLD1,ASPN,BASP1,CA4,CAV1,CAVIN1,CCL19,CNN1,COL5A2,CRISPLD2,DES,DST,EDNRB,EGFR,FBN1,FHL2,FKBP11,GATM,GEM,GLIPR1,GPC1,HES4,HIGD1B,IL1RL1,LGI4,LPL,MAMDC2,MEF2C,MYC,MYH11,MYLK,NTN4,PCNA,PCOLCE,PCP4,PDGFRB,PLAC9,PMP22,RERGL,RGS16,SFRP2,SNCG,STC2,STEAP4,TCF15,TCF4,TFPI,THAP2,THBS2,THY1,TNC,UBE2C,VCAN
human_multi_pancreas	T cells	AIF1,APOLD1,AQP3,BANK1,BCL2L11,CCL5,CCNB2,CCR7,CD2,CD247,CD27,CD28,CD3D,CD3E,CD4,CD69,CD8A,CDK1,CENPF,CTLA4,CXCR4,CYTIP,DERL3,DUSP2,FCGR3A,FGFBP2,FKBP11,FOXP3,GEM,GLIPR1,GNLY,GPR183,GZMA,GZMB,GZMK,HAVCR2,IL2RA,IL7R,IRF8,KLRB1,KLRC1,KLRD1,LAG3,MKI67,MS4A1,MZB1,NKG7,PCNA,PLCG2,PRDM1,PRF1,PTGDS,PTPRC,RGS16,SELL,SERPINB9,SLAMF7,TENT5C,TNFRSF9,TOP2A,TRAC,UBE2C
human_multi_skin	B cells	ADAM28,AIF1,AQP3,BANK1,BASP1,BCL2L11,C1orf162,CCR7,CD19,CD247,CD27,CD28,CD69,CD70,CD79A,CD83,CLECL1,CTLA4,CXCR4,CYTIP,DERL3,DUSP2,FKBP11,GLIPR1,GPR183,IL7R,IRF8,LY86,MEF2C,MS4A1,MYC,MZB1,PLCG2,PRDM1,PTPRC,RGS16,SELL,SERPINB9,SLAMF1,SNAI1,SPI1,SPIB,TCF4,TCL1A,TNFRSF13B,TNFRSF17
human_multi_skin	Endothelial cells	ACKR1,ADAMTS1,ADGRL4,ANGPT2,APOLD1,AQP3,BMX,BTNL9,C7,CA4,CAV1,CAVIN1,CAVIN2,CD34,CD93,CLEC14A,CSF3,CXCL10,CXCL2,CXCR4,CYP4B1,DNASE1L3,DST,ECSCR,EDN1,EDNRB,EGFL7,ERG,FBN1,FGL2,GATA2,GNG11,HIGD1B,IGF1,IL1RL1,IL3RA,INMT,LPL,LYVE1,MALL,MCF2L,MEF2C,MET,MFAP5,MMRN1,MMRN2,MRC1,MYC,NPDC1,PDPN,PECAM1,PLAC9,PLCG2,PMP22,PRDM1,PROX1,PTGDS,RAMP2,RAPGEF3,RGS16,RND1,SCGN,SELE,SFRP2,SH2D3C,SLC26A2,SNCA,SNCG,SOX1…
human_multi_skin	Epithelial cells	AQP3,CAV1,CCL27,CLCA2,COL17A1,DERL3,DNAAF1,DST,EDN1,EDNRB,EHF,EPCAM,FGFBP1,FHL2,FKBP11,GATM,KIT,KLK11,KRT7,LY6D,MLANA,MYC,MZB1,PCSK2,PMP22,PPP1R1B,S100A1,SERPINB2,SNCA
human_multi_skin	Fibroblasts	ACTA2,ADAMTS1,ANPEP,APCDD1,ASPN,BASP1,C7,CAV1,CAVIN1,CCL19,CD34,CD70,CFB,CFHR1,COCH,COL5A2,CRISPLD2,CTSK,CXCL2,CXCL6,CYP4B1,DIRAS3,DPEP1,DPT,DST,EDNRB,EGFR,FBLN1,FBN1,FGFBP2,FGL2,FHL2,FKBP11,GEM,GPC3,GPRC5A,IGF1,INMT,LTBP2,MAMDC2,MEDAG,MEST,MFAP5,MYC,OGN,PCOLCE,PDGFRA,PDGFRB,PDPN,PLAC9,PMP22,PRG4,PTGDS,PTN,SEMA3C,SFRP2,SFRP4,SNAI1,SRPX,TAC1,TCF4,TFPI,THBS2,THY1,UPK3B,VCAN
human_multi_skin	Myeloid cells	ADAM28,AIF1,ANPEP,APOBEC3A,AQP9,BASP1,C15orf48,C1orf162,CCL19,CCR7,CD14,CD163,CD1A,CD1C,CD1E,CD300E,CD4,CD68,CD69,CD70,CD83,CD86,CLEC10A,CLEC4E,CPA3,CSF2RA,CTSG,CXCL10,CXCL2,CXCL9,CXCR4,CYTIP,DUSP2,FCER1A,FCGR1A,FCGR3A,FCN1,FGL2,GATA2,GATM,GEM,GLIPR1,GPR183,HAMP,HAVCR2,HLA-DQB2,HPGDS,IGSF6,IL1R2,IL1RL1,IL2RA,IL3RA,IL7R,IRF8,KIT,LAMP3,LIF,LILRA4,LILRA5,LILRB2,LILRB4,LPL,LY86,MARCO,MCEMP1,MEF2C,MLP…
human_multi_skin	NK cells	CD247,GNLY,KLRB1,KLRC1,NKG7
human_multi_skin	Smooth muscle cells	ACE2,ACTA2,ACTG2,ADAMTS1,ANGPT2,APOLD1,ASPN,BASP1,CA4,CAV1,CAVIN1,CCL19,CNN1,COL5A2,CRISPLD2,DES,DST,EDNRB,EGFR,FBN1,FHL2,FKBP11,GATM,GEM,GLIPR1,GPC1,HES4,HIGD1B,IL1RL1,LGI4,LPL,MAMDC2,MEF2C,MYC,MYH11,MYLK,NTN4,PCNA,PCOLCE,PCP4,PDGFRB,PLAC9,PMP22,RERGL,RGS16,SFRP2,SNCG,STC2,STEAP4,TCF15,TCF4,TFPI,THAP2,THBS2,THY1,TNC,UBE2C,VCAN
human_multi_skin	T cells	AIF1,APOLD1,AQP3,BANK1,BCL2L11,CCL5,CCNB2,CCR7,CD2,CD247,CD27,CD28,CD3D,CD3E,CD4,CD69,CD8A,CDK1,CENPF,CTLA4,CXCR4,CYTIP,DERL3,DUSP2,FCGR3A,FGFBP2,FKBP11,FOXP3,GEM,GLIPR1,GNLY,GPR183,GZMA,GZMB,GZMK,HAVCR2,IL2RA,IL7R,IRF8,KLRB1,KLRC1,KLRD1,LAG3,MKI67,MS4A1,MZB1,NKG7,PCNA,PLCG2,PRDM1,PRF1,PTGDS,PTPRC,RGS16,SELL,SERPINB9,SLAMF7,TENT5C,TNFRSF9,TOP2A,TRAC,UBE2C
human_skin	B cells	CD79A,MEF2C,MZB1,PKHD1L1,TNFRSF17
human_skin	Endothelial cells	AQP1,CDH5,CLDN5,ECSCR,FABP4,GNG11,IFI27,IGFBP7,LINC00636,LYVE1,MMRN1,MYCT1,PLVAP,PROX1,RAMP2,RNASE1,SELE,SOX17,SPARCL1,SPRY1,TFF3,TFPI,TM4SF1,TSC22D1,VWF
human_skin	Epithelial cells	AHNAK2,AKR1C1,AQP3,AREG,ASPN,BCAN,BIRC5,CAPNS2,CDC20,CDK1,CLDN4,COL17A1,CRABP2,CRYAB,CXADR,CYB561A3,DCT,DEFB1,DSC1,DST,ENAH,FGFBP1,FRZB,HES1,HIST1H4C,IGFBP2,IGFBP3,IL33,ITGA6,ITGB1,KRT15,KRT18,KRT2,KRT5,KRTDAP,LAMB3,LY6D,LYPD3,MAL2,MIR205HG,MLANA,MT1X,NOTCH3,NSG1,NUSAP1,PCDH7,PMEL,PTGR1,PTN,PTTG1,QPCT,RHOV,S100A13,S100A14,SERPINB2,SERPINB5,SFRP1,SOSTDC1,SOX15,TACSTD2,TFAP2A,TFAP2B,THBS2,TM4SF1,TM…
human_skin	Erythrocytes	FAM210B,FBXO7,FKBP8,GYPC,HBD,MZB1,SLC25A37,SLC25A39,SNCA,STRADB,TNFRSF17
human_skin	Fibroblasts	ADAM12,APCDD1,APOD,ASPN,CALD1,CCL19,COCH,COL5A2,COL6A1,COL6A2,COL6A3,CXCL12,FBLN1,GEM,GPR4,HAPLN1,HTRA1,IGFBP5,IGFBP7,LEPR,LSAMP,LUM,MFAP4,MFAP5,MGP,MMP2,MMP27,MYL9,NDUFA4L2,PDGFRA,PLAC9,POSTN,PTGDS,RGS5,SFRP2,SLPI,SOD3,TAGLN,THY1,VIM
human_skin	Myeloid cells	AIF1,AXL,BASP1,BIRC3,C15orf48,C1orf54,C1QA,C5AR1,CALCRL,CBFA2T3,CCL19,CCL22,CCR7,CD1A,CD1B,CD68,CD83,CD93,CLDN1,CLEC10A,CLEC9A,COTL1,CPVL,CTSZ,ENPP1,FCER1A,FCER1G,FSCN1,GPR157,GPR183,HMGB2,HMGN2,ID2,IDO1,IL1B,IL3RA,IL4I1,INHBA,INSIG1,IRF4,IRF8,LGALS2,LST1,LTB,LYZ,MARCKSL1,MNDA,PKIB,PTGER3,RGCC,RGS1,RNASE1,S100B,SLC8A1,STMN1,SYNPO2,TFPI2,TMEM150C,TMEM176A,TSPAN33,TUBB2B,TYROBP,WDFY4
human_skin	NK cells	CTSW,ZNF667-AS1
human_skin	Pericytes	ACTA2,C11orf96,CALD1,CPE,ID4,IFITM1,MYH11,MYL9,NDUFA4L2,NR2F2,RGS5,TAGLN
human_skin	Skin cancer cells	ATF3,CCND1,EDNRB,MITF,MYC,PLP1,TYR
human_skin	T cells	ACER1,ALOX5AP,ARHGDIB,BHLHE41,CD3D,CD3E,CD3G,CD40LG,CD52,CD69,CD8A,CES1,CPE,CXCR4,DUSP2,GATA2,GIMAP7,GZMK,HIST1H4C,HMGB2,IFNG,IL2RA,IL32,ITM2A,KIT,KLRB1,LCK,LENG8,LTB,MKI67,MT1F,NLGN4Y,NMB,NR4A2,PBXIP1,PTPRCAP,RASSF8,RGCC,RGS5,RRM2,SLC2A3,STMN1,TYMS,UBE2C
mouse_5k	Astrocytes	A2m,Adgrl3,Aldoc,Angpt1,Ank2,Appl2,Aqp4,Arhgef12,Atp1b2,Bmpr1b,Cdh20,Cdh4,Cntn1,Ctnna3,Daam2,Dao,Eps15,Erbb4,Etnppl,F3,Fam20a,Fgfr2,Galnt18,Gli3,Gpc6,Gphn,Gpr37l1,Gria1,Gria4,Grid2,Grm3,Gsdme,Hdac8,Igsf11,Igsf8,Irak2,Kcnn2,Lama2,Lrig1,Mertk,Myo16,Nfia,Nhsl1,Pax3,Pde7b,Pde8b,Plcb4,Plpp3,Prkca,Prkd1,Ptch1,Ptprz1,Rora,Rorb,Sema6d,Slc1a3,Sox5,Srgap1,Stk32a,Ttll3,Zbtb16
mouse_5k	B cells	Adipor1,Alox15,Alox5,Apobec3,Blk,Blnk,Btla,Cacna1s,Ccl3,Ccr1,Ccr6,Ccr7,Ccr9,Cd177,Cd19,Cd209d,Cd22,Cd24a,Cd37,Cd53,Cd72,Cd79a,Cd79b,Cd83,Cdkn2d,Cebpa,Ciita,Clec10a,Cmah,Cnp,Cpox,Cr2,Crlf2,Cst7,Cxcr5,Cyp11a1,Dnajc7,E2f2,Erp44,Fam107b,Fam214a,Fcgr3,Fcgr4,Fcmr,Fpr2,Gadd45a,Gata2,Grn,H2-DMb2,Hdc,Ifnar2,Igll1,Il3ra,Irf4,Irf8,Isca1,Isg20,Itga2b,Jchain,Kcnn4,Klf1,Lag3,Lbr,Ly6k,Mmp9,Ms4a1,Ms4a2,Mzb1,Ncf1…
mouse_5k	Cardiac muscle cells	Actc1,Actn2,Atp2a2,Casq2,Cox7a1,Cox8b,Cryab,Des,Fabp3,Fhl2,Lpl,Mfn2,Mybpc3,Ndrg2,Nppa,Nppb,Pln,S100a1,Tnnc1,Tnnt2,Trdn,Ttn
mouse_5k	Chondrocytes	Abi3bp,Acan,Bhlhe40,Bmp2,Ccn2,Cdkn1a,Clic4,Col10a1,Col6a3,Col9a2,Col9a3,Cspg4,F13a1,Fgfr3,Fmod,Fn1,Foxo1,Gfpt2,Hapln1,Hbegf,Kdm6b,Klhl21,Lif,Nfatc1,Nfatc2,Ppp1r1b,Prelp,Ptgs2,Rcan1,Rheb,Rhoc,S100b,Sgms2,Sox9,Tgm2,Timp1,Wif1
mouse_5k	Endothelial cells	Abcb1a,Abcg2,Ace,Ackr3,Ackr4,Acvrl1,Adgre5,Adgrf5,Adgrg6,Alox12,Apln,Aplnr,Aplp2,Apoa1,Arhgap31,Arhgef15,Arrdc3,B3gnt2,Bace2,Bcam,Bcl2l1,Bcr,Birc2,Bmp2,Bmpr2,C2,C7,Calcrl,Car4,Casp4,Cav1,Cav2,Cavin1,Ccl12,Ccl20,Ccl21a,Cd151,Cd200,Cd34,Cd36,Cd38,Cd55,Cd59a,Cd5l,Cd81,Cd93,Cdh5,Ch25h,Clec14a,Clec1b,Clic4,Col4a1,Col4a2,Csf1,Csf2rb2,Ctnnbip1,Ctsl,Cxcl10,Cxcl12,Cxcl16,Cxcl9,Cyp1a1,Cyp1b1,Cyp26b1,Dct,Dd…
mouse_5k	Ependymal cells	Adcyap1r1,Adgrv1,Atp2b3,Cab39l,Cbln1,Cbx5,Cfap44,Cfap65,Cfap69,Ckb,Clic6,Col9a3,Cspg5,Ctnnb1,Ddr1,Dnah12,Dpysl3,Dync2h1,Efnb3,Enah,Epha7,Fabp7,Fat1,Fibcd1,Foxj1,Fzd3,Gdpd2,Gfra1,Gmnc,Hes5,Htr2c,Id4,Itgb8,Marcks,Mia,Mlc1,Mlf1,Msi1,Msx1,Nes,Nr2f1,Nr2f2,Otx2,Pax3,Pax6,Pcbp3,Pifo,Plxnb2,Pou3f2,Prdm16,Rfx3,Rfx4,Rsph1,Rsph9,Rspo3,Sall3,Slit2,Sox11,Sox2,Sox9,Spdef,Tead1,Tubb2b,Tubb3,Vangl2,Vtn,Wls,Zic1,…
mouse_5k	Epithelial cells	Abca13,Abca3,Abcb1a,Abcc8,Abhd17c,Abi3bp,Abracl,Acaa2,Acacb,Ace2,Ackr4,Acly,Acox1,Acsl1,Acss1,Acvrl1,Adam28,Adamts1,Adgre5,Adgrf5,Adgrg1,Adh5,Adrb2,Ager,Agps,Agrp,Agt,Agtr1a,Ahr,Aif1l,Akap5,Akr1b3,Akt1,Aldh1a2,Aldh1a3,Aldh1l1,Aldh3a1,Aldoa,Aldoc,Alox12,Alox12b,Alox15,Amh,Amhr2,Amy1,Amy2a5,Ang,Angpt1,Ano1,Aox3,Apex1,Aplnr,Apoa1,Apob,Aqp2,Aqp3,Aqp4,Aqp5,Aqp6,Ar,Arg1,Arhgap17,Arhgef28,Arid5b,Atf4,At…
mouse_5k	Erythrocytes	Acp5,Adipor1,Ager,Arid3a,Bcl2l1,Ccne1,Cd24a,Cfap57,Cited4,Cldn6,Cpox,Cxcr2,Dpysl3,E2f2,Epb41,Epb42,Epor,Fabp7,Fam210b,Fpr2,Gata1,Gfi1b,Hba-x,Isca1,Jpt1,Klf1,Lmx1a,Mmp9,Nfe2,Pklr,Rec114,Samd14,Slc30a10,Slc39a8,Slc4a1,Sox11,Spta1,Sptb,Tal1,Tent5c,Tfrc,Tubb3,Ubac1,Vangl1,Ybx3
mouse_5k	Fibroblasts	Abca8a,Abcc9,Abi3bp,Ackr3,Adamts1,Adamts5,Agrn,Agtr1a,Angptl4,Aox3,Ar,Axl,Bach1,Bcr,Bmp1,Bmp6,Bnc2,C2,C3,C4b,C6,C7,Calcrl,Ccl11,Ccl19,Ccl2,Ccl21a,Ccl7,Ccn1,Cd151,Cd248,Cd34,Cd81,Cdh2,Cmklr1,Col14a1,Col15a1,Col1a1,Col1a2,Col23a1,Col4a1,Col4a2,Col4a5,Col5a1,Col6a3,Comt,Cspg4,Ctsk,Cxcl1,Cxcl10,Cxcl12,Cxcl13,Cxcl14,Cxcl9,Cygb,Cyp2e1,Dbp,Dock5,Dpysl3,Ednra,Ednrb,Efemp1,Efnb2,Egfr,Egr1,Emilin1,Eya1,Eya…
mouse_5k	Mesangial cells	Adamts1,Adamts5,Agtr1a,Atp1b2,Bcam,Cnn1,Cspg4,Daam2,Dbp,Dkk2,Fhl2,Fign,Gdf10,Gja4,Gja5,H19,Hspb2,Itga1,Itga7,Itga8,Jag1,Lamb2,Lats2,Limd1,Mcam,Myh11,Myo1c,Ngf,Notch3,Notch4,Nr4a1,Nr4a2,Pln,Prkg2,Rasd1,Rock1,S1pr3,Sfrp2,She,Smtn,Sncg,Sox13,Tagln,Tgfb1i1,Tnfsf12,Usp2,Wtip,Zfhx3
mouse_5k	Microglia	Aif1,Bin1,C3,Ccr5,Cd33,Cd68,Cd84,Csf1r,Cx3cr1,Cyfip1,Dock2,Elmo1,Entpd1,Epb41l2,Fcgr1,Fcgr3,Fcrls,Grn,Hexa,Hpgds,Inpp5d,Itgam,Itgb5,Ly86,Lyn,Maf,Mafb,Marcks,Mbnl1,Mef2a,Mertk,Nrip1,P2ry13,Pde3b,Picalm,Plxdc2,Ptgs1,Sall1,Selplg,Sirpa,Smap2,Spi1,Tgfbr1,Tmem119,Trem2,Unc93b1,Vsir,Zfhx3
mouse_5k	Myeloid cells	Abhd5,Ace,Acp5,Adgre1,Aif1,Alox15,Alox5,Apobec1,Arg2,Arhgap17,Arhgef1,Arhgef6,Arrb2,Atp5o,Atp6v0d2,Axl,Bach1,Batf,Batf3,Baz1a,Bcl2a1a,Bhlhe40,Bin1,Birc5,C2,C3,C3ar1,C5ar1,Car4,Casp3,Ccl17,Ccl2,Ccl24,Ccl3,Ccl7,Ccl8,Ccna2,Ccr1,Ccr2,Ccr5,Ccr7,Ccr9,Cd14,Cd177,Cd180,Cd207,Cd209a,Cd209d,Cd24a,Cd300a,Cd300ld,Cd300lf,Cd33,Cd4,Cd40,Cd44,Cd48,Cd53,Cd55,Cd5l,Cd68,Cd69,Cd72,Cd79a,Cd79b,Cd80,Cd82,Cd83,Cd84,Cd…
mouse_5k	NK cells	Bcl2,Ccl3,Cd160,Cd2,Cd226,Cd247,Cd3d,Cd3e,Cd3g,Cst7,Cxcr3,Cxcr6,Eomes,Fasl,Gimap4,Gzma,Gzmb,Id2,Ifng,Ifngr1,Il18rap,Il2rb,Il2rg,Itgal,Itgb2,Jak1,Klra8,Klrb1c,Klrc1,Klrd1,Klrg1,Klrk1,Lck,Lfng,Ncr1,Prf1,Ptpn22,Ptprc,Runx3,S1pr5,Sh2d1a,Stat4,Tbx21,Tnfrsf9,Xcl1
mouse_5k	Neurons	Abca8a,Adamts3,Adcy1,Adcy2,Adcy8,Adgrg6,Adora1,Adra1a,Adra1b,Ahi1,Aldoc,Alk,Als2,Ank1,Ank2,Apba1,Apc,App,Araf,Arhgap31,Arnt2,Arntl,Asap1,Aspa,Atp2b2,Atp2b4,Atxn1,Bach2,Baiap2,Bcl11a,Bcl11b,Bsn,Btbd9,C4b,Cacna1a,Cacna1b,Cacna1c,Cacna1d,Cacna1g,Cacna2d1,Cacna2d2,Cacng2,Cacng3,Cadm3,Cadps2,Calb1,Calb2,Camk1d,Camk2a,Camk2b,Camk2d,Camk4,Camkv,Cap2,Cbln2,Cbln4,Cd59a,Cd9,Cdh11,Cdh12,Cdh13,Cdh20,Cdh4,Cdh…
mouse_5k	OPCs	Arhgap31,Cdh20,Cntn1,Cspg4,Cspg5,Dcc,Dpyd,Dscam,Dscaml1,Erbb4,Eya1,Fabp7,Fign,Gfra1,Grid1,Grik4,Itga9,Itpr2,Kcnh8,Megf11,Mmp16,Myt1,Nkain3,Olig1,Olig2,Pcdh11x,Pde7b,Pdgfra,Ppfibp1,Prkcq,Ptprz1,Sema3d,Sema5b,Sema6d,Serpine2,Sgcd,Sox10,Sox6,Spon1,Srgap1,Stk32a,Vcan,Wipf1,Zeb1
mouse_5k	Oligodendrocytes	Aspa,Bin1,Cdh20,Cnp,Ctnna3,Daam2,Dscaml1,Edil3,Elmo1,Erbb4,Erbin,Fgfr2,Gab1,Grm3,Hipk2,Il1rap,Mag,Map7,Mog,Opalin,Otud7b,Pde8a,Ppp1r16b,Ptprk,Rnf13,Rnf220,Ugt8a,Usp54,Zeb2,Zfp536
mouse_5k	Pericytes	Abcc9,Ano1,Cacna1c,Cnn1,Cspg4,Daam2,Ednra,Foxc2,Fzd6,Gab1,Gjc1,Gpc6,Grm3,Igsf8,Il34,Inpp4b,Itga1,Itpr2,Kcnj8,Lama2,Lamc1,Limd1,Myh11,Notch3,Pde8b,Pdgfrb,Pld1,Pln,Plxdc2,Pten,Ptprk,Ror1,Slco3a1,Sntb1,Tagln,Tbc1d1,Trpc3,Trpc4,Utrn,Vtn
mouse_5k	Schwann cells	Abca8a,Aspa,Btc,C1ql1,Casp4,Ccl2,Cd59a,Cd9,Cldn19,Cnp,Cryab,Cxcl10,Fabp7,Fgf5,Foxd3,Fzd1,Gbp2,Gcg,Gdnf,Gfap,Gfra3,Gpr37l1,Hand2,Ifi27,Ifit3,Igtp,Itga7,Lpar1,Ndrg2,Ngfr,Nkd2,Pdlim4,Phox2b,Postn,Pou3f1,Rcan1,S100b,Sema3b,Serpine1,Sfrp1,Sostdc1,Sox10,Sphk1,Vip
mouse_5k	Skeletal muscle cells	Abracl,Acvr2b,Apex1,Cbx1,Ccl19,Cct3,Cct8,Cdc25a,Cdk4,Col26a1,Crabp2,Cxcl1,Dbn1,Des,Dlk1,Dmrt2,Elavl1,Eno1,Fscn1,Fzd2,G3bp1,Gas1,Grb10,H19,Hdac2,Hmga1,Hmga2,Hnrnpa1,Hnrnpdl,Hoxa7,Hoxc5,Hoxc6,Hoxc8,Hspd1,Igf2,Igf2bp1,Ilf2,Kansl2,Khdrbs1,Kpnb1,Marcksl1,Mbd3,Mdk,Meox1,Mest,Mta1,Mybbp1a,Myf5,Myod1,Ncbp2,Odc1,Pakap,Pax3,Pclaf,Pdap1,Pdlim4,Peg10,Pkm,Prmt1,Ranbp1,Rcc2,Selenoh,Set,Sinhcaf,Six1,Skp2,Smarcc…
mouse_5k	Smooth muscle cells	Abi3bp,Ace,Actc1,Actg2,Acvrl1,Adamts1,Adrb1,Adrb2,Agt,Aldh2,Anxa6,Apln,Bcr,Bmp4,Brd2,Calcrl,Car4,Cav1,Cav2,Cavin1,Ccl11,Ccl19,Ccl2,Cd200,Cd248,Cd36,Cd93,Cdh5,Cdkn1a,Clec14a,Clic4,Cnn1,Col15a1,Col1a1,Col1a2,Cxcl1,Cxcl10,Cxcl12,Des,Dll4,Ece1,Ecscr,Edn1,Ednrb,Efna1,Efnb1,Efnb2,Egfl7,Ehd4,Eln,Eng,Epas1,Esam,Fas,Fbln2,Fbxo32,Fgf18,Flna,Fosl2,Foxf1,Fst,Fstl1,Gal,Gata2,Gem,Gja4,Gja5,Hey1,Hmcn1,Hoxb4,Hox…
mouse_5k	Stem and progenitor cells	Abca8a,Abcb1b,Abhd5,Adamts5,Adgrv1,Adrb2,Agrn,Aif1,Aldh3a1,Apobec3,Aqp3,Arid5b,Arl13b,Arrb2,Axl,B4galnt2,Bdkrb1,Birc3,Birc5,Blk,C3,C4b,C5ar1,Cbx3,Cbx5,Ccl11,Ccl17,Ccl19,Ccl2,Ccl7,Ccna2,Ccnd3,Ccne1,Ccr1,Ccr2,Ccr9,Cd177,Cd19,Cd2,Cd209a,Cd209d,Cd248,Cd24a,Cd34,Cd37,Cd3d,Cd3g,Cd4,Cd47,Cd48,Cd53,Cd68,Cd72,Cd79a,Cd79b,Cd82,Cd83,Cd8b1,Cdca8,Cdk1,Cdkn2c,Cdkn2d,Cdx1,Cdx2,Ceacam1,Cenpa,Cenpf,Cftr,Chrna1,Ch…
mouse_5k	Stromal cells	Abcc9,Acan,Adamts1,Agrn,Agtr2,Aldh1a2,Amer1,Ar,Atp1b2,Atp5o,Bach1,Bmp1,Bmp6,C3,C7,Cbx1,Cd248,Cdk4,Cemip,Clmp,Col12a1,Col14a1,Col15a1,Col1a1,Col1a2,Col26a1,Col4a1,Col4a2,Col4a5,Col5a1,Col6a1,Col6a2,Col6a3,Col9a2,Crabp1,Cspg4,Ctnnb1,Ctsk,Cxcl12,Cygb,Cyp1b1,Dbn1,Dlk1,Dpysl3,Edn3,Ednra,Efemp1,Emilin1,Ewsr1,F2r,Fabp7,Fat4,Fbln1,Fbn1,Fgfr1,Fmod,Foxd1,Foxl2,Fscn1,Fstl1,Fzd2,Gas1,Gdf10,Gjb2,Gjb6,Gjc1,Gpc…
mouse_5k	T cells	Anp32e,Anxa6,Apobec3,Arhgef1,B4galnt1,Batf,Bcl11b,Bcl2,Ccr7,Ccr9,Cd160,Cd2,Cd226,Cd247,Cd27,Cd28,Cd3d,Cd3e,Cd3g,Cd4,Cd40lg,Cd48,Cd5,Cd53,Cd6,Cd69,Cd82,Cd8a,Cd8b1,Cd96,Cdkn2c,Cdkn2d,Colq,Cr2,Csk,Cst7,Ctla4,Cxcr3,Cxcr6,Def6,Dgka,Dnajc7,Dnmt1,Dpy30,Dut,E2f2,Eomes,Ets1,Ezh2,Fasl,Fbxl12,Fbxo5,Fcgr3,Fkbp5,Foxp3,Gfi1,Gimap4,Gpi1,Gyg,Gzma,Gzmb,Gzmk,Hif1a,Icos,Ifngr1,Ikzf1,Ikzf2,Il21r,Il2ra,Il2rb,Il2rg,Il…
mouse_brain	Astrocytes	Acsbg1,Aqp4,Cdh20,Clmn,Gfap,Gli3,Id2,Mapk4,Ntsr2,Pde7b,Rfx4,Rorb,Slc39a12
mouse_brain	Endothelial cells	Acvrl1,Adgrl4,Car4,Cd93,Cldn5,Cobll1,Emcn,Fgd5,Fn1,Kdr,Ly6a,Mecom,Nostrin,Paqr5,Pecam1,Pglyrp1,Slfn5,Sox17,Zfp366
mouse_brain	Microglia	Arhgap25,Cd300c2,Cd53,Cd68,Ikzf1,Laptm5,Siglech,Sla,Spi1,Trem2
mouse_brain	Neurons	2010300C02Rik,Adamts2,Adamtsl1,Angpt1,Arc,Arhgap12,Arhgef28,Bcl11b,Bdnf,Bhlhe22,Bhlhe40,Btbd11,Cabp7,Cacna2d2,Calb1,Calb2,Cbln1,Cbln4,Ccn2,Cd24a,Cd44,Cdh13,Cdh4,Cdh6,Cdh9,Chat,Chodl,Chrm2,Cntn6,Cntnap4,Cntnap5b,Col19a1,Cort,Cplx3,Cpne4,Cpne6,Cpne8,Crh,Cux2,Cwh43,Deptor,Dkk3,Dner,Dpy19l1,Dpyd,Ebf3,Epha4,Eya4,Fezf2,Fhod3,Fibcd1,Fign,Foxp2,Gad1,Gad2,Gadd45a,Galnt14,Garnl3,Gfra2,Gm19410,Gm2115,Gng12,…
mouse_brain	Oligodendrocytes	Gjc3,Gpr17,Opalin,Sema3d,Sema6a,Sox10,Zfp536
mouse_brain	Pericytes	Acta2,Ano1,Arhgap6,Carmn,Cspg4,Fos,Gucy1a1,Inpp4b,Nr2f2,Pip5k1b,Plekha2,Pln,Sncg,Sntb1
mouse_brain	Stromal cells	Aldh1a2,Col1a1,Col6a1,Cyp1b1,Dcn,Fmod,Gjb2,Igf2,Pdgfra,Ror1,Slc13a4,Spp1
mouse_multi	Astrocytes	Ascl1,Gfap,Ptn,Slc14a2,Slc22a6
mouse_multi	B cells	Cpa3,Prg2,Slc25a37,Slc4a1
mouse_multi	Cardiac muscle cells	Cox8b,Hrc,Mapk10,Mylk3,Myoz2,Pln,Tnnc1,Trdn,Ttn
mouse_multi	Chondrocytes	Acan,Ucma
mouse_multi	Endothelial cells	Ackr3,Anxa2,Aqp1,Aqp7,Bgn,Bmp2,Cav1,Cavin2,Cd36,Cfh,Cldn11,Coch,Comp,Cox8b,Ctss,Cyp4b1,Dnase1l3,Eng,Fbln5,Fxyd6,Gng11,Gpihbp1,Hp,Igfbp6,Kdr,Lyve1,Marco,Mgll,Mmp9,Mmrn1,Nts,Oit3,Pf4,Ppp1r1a,Prss23,Ptn,Rbp7,Reg3g,Rgs5,Rsad2,S100a4,Scin,Sox17,Tcf15,Timp3,Timp4,Tspan8
mouse_multi	Epithelial cells	0610005C13Rik,1110017D15Rik,2610528A11Rik,5330417C22Rik,A330076H08Rik,Aadat,Abca13,Abcb11,Ace2,Actl6b,Ager,Aif1l,Ambp,Angpt2,Aplp1,Apoc4,Aqp3,Aqp4,Aqp5,Areg,Asb9,Ascl1,Asz1,Atp6v1b1,AU021092,B4galnt2,Bst1,Calb1,Calm4,Calm5,Car3,Ccdc153,Ccn3,Cdh16,Cdhr5,Celf3,Chgb,Clcnka,Clcnkb,Cldn2,Cldn3,Cldn4,Clec4a3,Cndp2,Cnfn,Cnn1,Cp,Cplx2,Cryab,Cstdc4,Ctse,Cubn,Cyp4b1,Dao,Dbpht2,Dcdc2a,Dcpp2,Dsc3,Dynlrb2,Ecr…
mouse_multi	Erythrocytes	Car2,Fech,Isca1,Isg20
mouse_multi	Fibroblasts	6330403K07Rik,Anxa2,Aspn,Asz1,C3,Ccdc80,Col8a1,Colec11,Itga8,Mamdc2,Mfap4,Mfap5,Mustn1,Otor,Pcolce2,Pi16,Prss3,Serpina3n,Sod3,Timp3,Upk3b,Wif1
mouse_multi	Mesangial cells	Myl9,Mylk,Podxl,Rasd1
mouse_multi	Myeloid cells	Alox5ap,Apoc2,Areg,Asprv1,Atp6v0d2,C5ar1,Ccl9,Cd300lf,Cd5l,Clec4f,Crct1,Csf3r,Cstdc4,Ctss,Cxcr2,Cybb,Cyp11a1,Folr2,Gatm,Hp,Ifitm6,Il1r2,Laptm5,Lst1,Ltc4s,Mmp9,Mpeg1,Mrgpra2a,Ms4a6c,Ms4a7,Pglyrp1,Plbd1,Psmb8,Retn,Retnla,Runx2,S100a4,Stfa2l1,Ube2c
mouse_multi	NK cells	Klra8
mouse_multi	Neurons	A330076H08Rik,Actl6b,Arpp21,Calb1,Ccn3,Celf3,Chgb,Chl1,Cux2,Fxyd1,Gad1,Kcna1,Mapk10,Myt1l,Neurod1,Nnat,Omp,Plp1,Pou3f3,Ppbp,Ptprn2,Pvalb,Rho,Satb1,Scg2,Scg3,Scg5,Sfrp1,Slc17a7,Snap25,Tubb3
mouse_multi	Oligodendrocytes	Ptn
mouse_multi	Pericytes	Gap43,Higd1b,Lipg,Vsnl1
mouse_multi	Schwann cells	Pmp22
mouse_multi	Skeletal muscle cells	Actn3,Myf6,Myoz1,Pygm,Sypl2,Tnnc1
mouse_multi	Smooth muscle cells	Calcrl,Clec14a,Cnn1,Fibin,Hpgd,Lyve1,Myh11,Mylk,Prx,Rgs5,Tagln,Tmem100,Vwf
mouse_multi	Stem and progenitor cells	Aldh1b1,Anxa2,Anxa8,Aqp3,Bgn,Capns2,Car3,Cdx1,Cenpf,Cfh,Chodl,Cldn7,Col17a1,Ctla2a,Ctse,Des,Dpt,Emb,Eng,Fcnb,Fxyd3,Gpx2,Hemgn,Hmbs,Igfbp6,Ivl,Krt8,Lhx2,Lor,Lum,Mmp8,Mmp9,Nbl1,Ndufa4l2,Pcolce2,Prom2,Rac2,Rhd,Sdc1,Serpinb11,Serpinf1,Sox2,Tbx1,Thbs4,Timp3,Trim29,Ube2c,Upk1b,Upk3a,Wnt3
mouse_multi	Stromal cells	Bgn,Col2a1,Htra3,Tnfaip6
mouse_multi	T cells	Arpp21,Cd3d,Cd8a,Ctla2a,Ctla4,Epsti1,Ms4a6b,Satb1,Stmn1
mouse_multi_bone	B cells	Blnk,Klk1,Ms4a8a,Pou2f2,Vpreb3
mouse_multi_bone	Chondrocytes	Col10a1,Col11a1,Fgfr3,Mmp13
mouse_multi_bone	Endothelial cells	Cdh5,Mcam,Pecam1,Spns2
mouse_multi_bone	Erythrocytes	Bpgm,Car1,Gata1
mouse_multi_bone	Myeloid cells	C1qa,Ccr2,Cd109,Cd300c,Chit1,Fcgr1,Fcgr4,Mcpt8,Prtn3,Rnase4,Siglech
mouse_multi_bone	NK cells	Klre1
mouse_multi_bone	Osteoblasts	Col1a1,Phex,Pon3,Ramp1,Sp7
mouse_multi_bone	Osteoclasts	Ctsk,Tmem178
mouse_multi_bone	Osteocytes	Dmp1,Fgf23,Mepe
mouse_multi_bone	Skeletal muscle cells	Eno3,Tmem97
mouse_multi_bone	Smooth muscle cells	Tmem109
mouse_multi_bone	Stem and progenitor cells	Adamts14,Alas2,Cxcr4,Dll4,Flt3,Hoxa9,Hoxb4,Kit,Ly6a,Nanog,Nes,Nrg1,Nt5e,Prss57,Runx1
mouse_multi_bone	Stromal cells	Cxcl12,Dll1
mouse_multi_bone	T cells	Cd3e,Cst7,Sh3bgr,Thy1,Xcl1
mouse_multi_colon	Epithelial cells	2610528A11Rik,B4galnt2,Cdhr5,Ctse,Gpa33,Hmgcs2,Iyd,Mgat4c,Oit1,Prap1,Rbp2,Sct,Tm4sf20
mouse_multi_colon	Myeloid cells	Ccl9
mouse_multi_colon	Stem and progenitor cells	Aldh1b1,Cdx1,Cldn7,Emb,Gpx2,Hemgn,Krt8,Rac2,Ube2c
human_cervical	Adipocytes	ADH1B,ADIPOQ,ANKRD29,CAVIN2,CLEC14A,EGFL7,HOXD8,HOXD9,KDR,LPL,MMRN2,NDUFA4L2,NOSTRIN,PDCD1LG2,PDE4A,RAMP2,RAPGEF3,SOX18,TFAP2A,TIMP4,UCP1
human_cervical	B cells	ANKRD28,APOBEC3A,BANK1,C2orf42,CCPG1,CD19,CD27,CD79A,CD79B,CLECL1,DNAAF1,DUSP5,ERN1,FAM107B,ITM2C,LGALSL,MS4A1,MZB1,PELI1,RAB30,SEC11C,SLAMF1,SLAMF7,TCL1A,TNFRSF17,TRIB1,VOPP1
human_cervical	Endothelial cells	AKR1C3,ANGPT2,AQP1,CD93,ESM1,PECAM1,SOX17,STC1,TIFA,VWF,WARS
human_cervical	Epithelial cells	ACTG2,ADAM9,AGR3,ALDH1A3,ANKRD30A,AQP3,BACE2,C15orf48,C5orf46,C6orf132,CCDC6,CD9,CDC42EP1,CLIC6,CTTN,DAPK3,DMKN,DNTTIP1,DSC2,DSP,DST,EIF4EBP1,ENAH,EPCAM,FASN,FLNB,GLIPR1,HMGA1,HOOK2,HPX,JUP,KARS,KLF5,KRT14,KRT23,KRT5,KRT6B,KRT8,LYPD3,MLPH,MUC6,MYBPC1,MYLK,MYO5B,NARS,OCIAD2,OPRPN,OXTR,PIGR,PTN,PTRHD1,QARS,S100A14,SCGB2A1,SDC4,SERHL2,SERPINA3,SH3YL1,SLC25A37,SLC5A6,SMS,SQLE,SRPK1,SVIL,TCIM,TMEM147,…
human_cervical	Fibroblasts	CCDC80,DPT,FBLN1,IGF1,LUM,MMP1,MMP12,MMP2,PDGFRA,PIM1,POSTN,SFRP4,TAC1,TCEAL7
human_cervical	Myeloid cells	ADGRE5,AIF1,APOC1,BASP1,C1QA,C1QC,CD14,CD163,CD68,CD80,CD83,CD86,CEACAM8,CLEC9A,CPA3,CTSG,CX3CR1,CXCL16,CXCL5,FAM49A,FCER1A,FCGR3A,FGL2,GJB2,IGSF6,IL2RG,IL3RA,ITGAM,ITGAX,LILRA4,LPXN,LY86,LYZ,MAP3K8,MNDA,MRC1,PLD4,PPARG,S100A8,SEC24A,SERPINB9,SPIB,TPSAB1
human_cervical	NK cells	CD247,FCER1G,GNLY,KLRD1,KLRF1,NCAM1,NKG7,PRF1
human_cervical	Smooth muscle cells	ACTA2,AKR1C1,AVPR1A,CCL8,CRISPLD2,CTH,FOXC2,FSTL3,LARS,MYH11,PDGFRB,PDK4,SSTR2,THAP2
human_cervical	T cells	CCL5,CCR7,CD274,CD3E,CD3G,CD4,CD69,CD8A,CTLA4,CXCR4,CYTIP,DUSP2,FOXP3,GPR183,GZMA,GZMK,HAVCR2,IL2RA,IL7R,KLRB1,KLRC1,LAG3,LTB,PDCD1,PRDM1,RHOH,RORC,RTKN2,SELL,SMAP2,TCF7,TENT5C,TIGIT,TRAC,TUBA4A
human_cervical	Cervical cancer cells	EPCAM,KRT8,KRT18,KRT19,KRT17,KRT5,KRT14,PAX8,MUC1,TACSTD2,ERBB2,CDH1,VEGFA,MKI67,TOP2A,BIRC5,CCNB1,CDKN3
human_prostate	Adipocytes	ADH1B,ADIPOQ,ANKRD29,CAVIN2,CLEC14A,EGFL7,HOXD8,HOXD9,KDR,LPL,MMRN2,NDUFA4L2,NOSTRIN,PDCD1LG2,PDE4A,RAMP2,RAPGEF3,SOX18,TFAP2A,TIMP4,UCP1
human_prostate	B cells	ANKRD28,APOBEC3A,BANK1,C2orf42,CCPG1,CD19,CD27,CD79A,CD79B,CLECL1,DNAAF1,DUSP5,ERN1,FAM107B,ITM2C,LGALSL,MS4A1,MZB1,PELI1,RAB30,SEC11C,SLAMF1,SLAMF7,TCL1A,TNFRSF17,TRIB1,VOPP1
human_prostate	Endothelial cells	AKR1C3,ANGPT2,AQP1,CD93,ESM1,PECAM1,SOX17,STC1,TIFA,VWF,WARS
human_prostate	Epithelial cells	ACTG2,ADAM9,AGR3,ALDH1A3,ANKRD30A,AQP3,BACE2,C15orf48,C5orf46,C6orf132,CCDC6,CD9,CDC42EP1,CLIC6,CTTN,DAPK3,DMKN,DNTTIP1,DSC2,DSP,DST,EIF4EBP1,ENAH,EPCAM,FASN,FLNB,GLIPR1,HMGA1,HOOK2,HPX,JUP,KARS,KLF5,KRT14,KRT23,KRT5,KRT6B,KRT8,LYPD3,MLPH,MUC6,MYBPC1,MYLK,MYO5B,NARS,OCIAD2,OPRPN,OXTR,PIGR,PTN,PTRHD1,QARS,S100A14,SCGB2A1,SDC4,SERHL2,SERPINA3,SH3YL1,SLC25A37,SLC5A6,SMS,SQLE,SRPK1,SVIL,TCIM,TMEM147,…
human_prostate	Fibroblasts	CCDC80,DPT,FBLN1,IGF1,LUM,MMP1,MMP12,MMP2,PDGFRA,PIM1,POSTN,SFRP4,TAC1,TCEAL7
human_prostate	Myeloid cells	ADGRE5,AIF1,APOC1,BASP1,C1QA,C1QC,CD14,CD163,CD68,CD80,CD83,CD86,CEACAM8,CLEC9A,CPA3,CTSG,CX3CR1,CXCL16,CXCL5,FAM49A,FCER1A,FCGR3A,FGL2,GJB2,IGSF6,IL2RG,IL3RA,ITGAM,ITGAX,LILRA4,LPXN,LY86,LYZ,MAP3K8,MNDA,MRC1,PLD4,PPARG,S100A8,SEC24A,SERPINB9,SPIB,TPSAB1
human_prostate	NK cells	CD247,FCER1G,GNLY,KLRD1,KLRF1,NCAM1,NKG7,PRF1
human_prostate	Smooth muscle cells	ACTA2,AKR1C1,AVPR1A,CCL8,CRISPLD2,CTH,FOXC2,FSTL3,LARS,MYH11,PDGFRB,PDK4,SSTR2,THAP2
human_prostate	T cells	CCL5,CCR7,CD274,CD3E,CD3G,CD4,CD69,CD8A,CTLA4,CXCR4,CYTIP,DUSP2,FOXP3,GPR183,GZMA,GZMK,HAVCR2,IL2RA,IL7R,KLRB1,KLRC1,LAG3,LTB,PDCD1,PRDM1,RHOH,RORC,RTKN2,SELL,SMAP2,TCF7,TENT5C,TIGIT,TRAC,TUBA4A
human_prostate	Prostate cancer cells	KLK2,KLK3,ACPP,NKX3-1,HOXB13,AR,TMPRSS2,ERG,FOLH1,SLC45A3,PCA3,STEAP2,AMACR,FOXA1,KRT8,KRT18,EPCAM,TACSTD2,AGR2,MKI67,TOP2A,CCNB1
human_ovarian	Ovarian cancer cells	PAX8,WT1,MSLN,MUC16,FOLR1,EPCAM,KRT7,MUC1
human_ovarian	B cells	CD19,CD27,CD79A,CD79B,MS4A1,MZB1,SLAMF1,TNFRSF17
human_ovarian	Endothelial cells	AQP1,CD34,CD93,CLDN5,EMCN,ESM1,KDR,PECAM1,RAMP2,SOX17,VWF
human_ovarian	Epithelial cells	CLDN3,CLDN4,EPCAM,KRT7,KRT8,KRT18,KRT19,MSLN,MUC1,TACSTD2
human_ovarian	Fibroblasts	C7,COL1A1,COL1A2,COL3A1,COL6A1,COL6A3,DCN,DPT,FAP,FBLN1,LUM,MFAP5,PDGFRA,POSTN,SFRP2,THY1
human_ovarian	Myeloid cells	AIF1,APOE,C1QA,C1QB,C1QC,CD14,CD68,CD163,FCER1A,FCER1G,ITGAM,LILRB1,LST1,LYZ,MARCO,MNDA,TYROBP
human_ovarian	NK cells	CD247,FCGR3A,GNLY,KLRD1,KLRF1,NCAM1,NKG7,PRF1
human_ovarian	Smooth muscle cells	ACTA2,CALD1,CNN1,DES,MYH11,MYLK,PDGFRB,RGS5,TAGLN
human_ovarian	T cells	CCL5,CD3D,CD3E,CD4,CD8A,CXCR4,GZMK,IL7R,KLRB1,LTB,NKG7,TRAC
